# Supplementary material for: E-learning programs in oncology: a nationwide experience from 2005 to 2014
Source: BMC Res Notes. 2017 Jan 13;10:39. doi: 10.1186/s13104-017-2372-8 (PMC5234116; doi:10.1186/s13104-017-2372-8)
Supplement: Supplementary file 1 — Additional file 1. Individual raw data on groups, chronology, the number of participants, completion rates, evaluation responses, geographical distribution of trainees, ECTS-points and teacher demographics. [file 13104_2017_2372_MOESM1_ESM.xlsx]

## Sheet: Groups
Course	Groups	Start date	End date	End year	N:o of participants	Completed	Dropout	Sub-group
HVE Basic oncology	Allmän onkologi USK/BSK, grupp 1, 2008	2008-11-03	2008-12-16	2008	14	14	0	Basic Oncology
HVE Basic oncology	Allmän Onkologi USK -ej klara	2009-09-28	2009-11-28	2009	1	0	1	Basic Oncology
HVE Basic oncology	Allmän onkologi USK/BSK, grupp 2, 2009	2008-12-01	2009-04-30	2009	10	10	0	Basic Oncology
HVE Basic oncology	Allmän onkologi USK/BSK, grupp 3, 2009	2008-11-28	2009-05-29	2009	10	10	0	Basic Oncology
HVE Basic oncology	Allmän onkologi USK/BSK, grupp 4, 2009	2009-04-22	2009-10-07	2009	10	10	0	Basic Oncology
HVE Basic oncology	Allmän onkologi USK/BSK, grupp 5, 2009	2009-04-22	2009-11-11	2009	11	11	0	Basic Oncology
HVE Basic oncology	Allmän onkologi USK/BSK, grupp 6, 2009	2009-04-22	2009-12-16	2009	9	9	0	Basic Oncology
HVE Basic oncology	Allmän onkologi USK, ej klara	2010-11-15	2011-01-15	2010	1	0	1	Basic Oncology
HVE Basic oncology	Allmän onkologi USK/BSK/Med sekr grupp 1, 2010	2009-09-23	2010-04-30	2010	13	13	0	Basic Oncology
HVE Basic oncology	Allmän Onkologi USK/BSK/Med sekr grupp 2, 2010	2009-09-23	2010-05-20	2010	0	0	0	Basic Oncology
HVE Basic oncology	Allmän onkologi USK/BSK/Med sekr grupp 3, 2010	2010-03-18	2010-11-10	2010	9	9	0	Basic Oncology
HVE Basic oncology	Allmän onkologi USK/BSK/Med sekr grupp 4, 2010	2010-03-18	2010-11-30	2010	11	11	0	Basic Oncology
HVE Basic oncology	Allmän onkologi USK/BSK/Med sekr grupp 5, 2010	2010-05-21	2010-12-15	2010	3	3	0	Basic Oncology
HVE Basic oncology	Allmän onkologi USK/BSK/Med sekr grupp 1, 2011	2010-09-22	2011-03-03	2011	6	3	3	Basic Oncology
HVE Basic oncology	Allmän onkologi USK/BSK/Med sekr grupp 2, 2011 Jönköping	2010-09-22	2011-04-13	2011	21	21	0	Basic Oncology
HVE Basic oncology	Allmän onkologi USK/BSK/Med sekr grupp 3, 2011	2010-09-22	2011-05-18	2011	10	9	1	Basic Oncology
Basic oncology RN	Allmän onkologi 7,5 hp, start v 34, 2009	2009-04-22	2009-10-21	2009	8	8	0	Basic Oncology
Basic oncology RN	Allmän onkologi 7,5 hp, start v 45, 2009	2009-08-11	2009-11-27	2009	9	9	0	Basic Oncology
Basic oncology RN	Allmän onkologi, 7,5 hp halvfart start v 3 2010	2009-12-09	2010-06-04	2010	7	7	0	Basic Oncology
Basic oncology RN	Allmän onkologi, 7,5 hp start v 34, 2010	2010-04-13	2010-10-01	2010	15	15	0	Basic Oncology
Basic oncology RN	Allmän onkologi, 7,5 hp start v 8 2010	2009-09-23	2010-05-09	2010	7	7	0	Basic Oncology
Basic oncology RN	Allmän onkologi, 7,5 hp start v 3, 2011 halvfart	2010-09-22	2011-03-25	2011	1	0	1	Basic Oncology
Basic oncology RN	Allmän onkologi, 7,5 hp start v 34, 2011	2011-04-14	2011-09-23	2011	11	11	0	Basic Oncology
Basic oncology RN	Allmän onkologi, 7,5 hp start v 45, 2011	2011-08-16	2011-12-09	2011	13	13	0	Basic Oncology
Basic oncology RN	Allmän onkologi, 7,5 hp start v 8, 2011	2010-09-22	2011-03-25	2011	14	14	0	Basic Oncology
Basic oncology RN	Allmän onkologi, 7,5 hp start v 35, 2012	2012-03-29	2013-03-25	2012	11	11	0	Basic Oncology
Basic oncology RN	Allmän onkologi, 7,5 hp start v 45, 2012	2012-07-11	2013-01-11	2012	4	4	0	Basic Oncology
Basic oncology RN	Allmän onkologi, 7,5 hp start v 3, 2013 K ssk	2012-12-12	2013-03-21	2013	23	23	0	Basic Oncology
Basic oncology RN	Allmän onkologi, 7,5 hp start v 35, 2013	2013-03-19	2013-10-11	2013	11	11	0	Basic Oncology
Basic oncology RN	Allmän onkologi, 7,5 hp start v 45, 2013	2013-04-11	2014-01-22	2013	12	12	0	Basic Oncology
Basic oncology RN	Allmän onkologi, 7,5 hp start v 8, 2013	2012-12-12	2013-03-29	2013	5	5	0	Basic Oncology
Basic oncology RN	Allmän onkologi, 7,5 hp start v 16, 2014	2014-01-07	2014-05-14	2014	6	6	0	Basic Oncology
Basic oncology RN	Allmän onkologi, 7,5 hp start v 35, 2014	2014-03-20	2014-10-03	2014	8	8	0	Basic Oncology
Basic oncology RN	Allmän onkologi, 7,5 hp start v 36, 2014 KSSK Göteborg	2014-05-15	2014-11-07	2014	25	23	2	Basic Oncology
Basic oncology RN	Allmän onkologi, 7,5 hp start v 39, 2014	2014-03-20	2014-10-26	2014	6	6	0	Basic Oncology
Basic oncology RN	Allmän onkologi, 7,5 hp start v 44, 2014 KSSK Sthlm	2014-09-18	2015-01-20	2014	17	17	0	Basic Oncology
Basic oncology RN	Allmän onkologi, 7,5 hp start v 8, 2014	2013-12-04	2014-03-19	2014	7	7	0	Basic Oncology
Basic radiophysics and RT MD	Basal radiofysik och radioterapi, grupp 07 Lund	2005-12-06 13:03:02	2006-11-10	2005	9	9	0	Basic Radiotherapy
Basic radiophysics and RT MD	Basal radiofysik och radioterapi, grupp 08 KS	2005-12-06 13:05:06	2006-11-17	2006	7	7	0	Basic Radiotherapy
Basic radiophysics and RT MD	Basal radiofysik och radioterapi, grupp 09	2006-09-22	2007-11-16	2007	8	8	0	Basic Radiotherapy
Basic radiophysics and RT MD	Basal radiofysik och radioterapi, avhoppade	2009-11-13	2009-11-16	2007	12	0	12	Basic Radiotherapy
Basic radiophysics and RT MD	Basal radiofysik och radioterapi, grupp 10	2007-06-04	2008-05-16	2008	9	9	0	Basic Radiotherapy
Basic radiophysics and RT MD	Basal radiofysik och radioterapi, grupp 11	2008-01-01	2008-11-14	2008	10	10	0	Basic Radiotherapy
Basic radiophysics and RT MD	Basal radiofysik och radioterapi, grupp 12	2007-12-05	2009-02-06	2009	12	12	0	Basic Radiotherapy
Basic radiophysics and RT MD	Basal radiofysik och radioterapi, grupp 13	2008-03-12	2009-06-12	2009	11	11	0	Basic Radiotherapy
Basic radiophysics and RT MD	Basal radiofysik och radioterapi, grupp 14	2008-06-24	2009-01-10	2009	8	8	0	Basic Radiotherapy
Basic radiophysics and RT MD	Basal radiofysik och radioterapi, grupp 15	2008-10-10	2009-11-17	2009	8	8	0	Basic Radiotherapy
Basic radiophysics and RT MD	Basal radiofysik och radioterapi, grupp 16	2009-02-02	2010-02-09	2010	10	10	0	Basic Radiotherapy
Basic radiophysics and RT MD	Basal radiofysik och radioterapi, grupp 17	2009-02-06	2010-09-03	2010	12	12	0	Basic Radiotherapy
Basic radiophysics and RT MD	Basal radiofysik och radioterapi, grupp 18	2009-09-14	2011-02-08	2011	14	14	0	Basic Radiotherapy
Basic radiophysics and RT MD	Basal radiofysik och radioterapi, grupp 19	2009-09-15	2011-09-30	2011	11	11	0	Basic Radiotherapy
Basic radiophysics and RT MD	Basal radiofysik och radioterapi, grupp 20	2010-05-18	2011-11-18	2011	13	13	0	Basic Radiotherapy
Basic radiophysics and RT MD	Basal radiofysik och radioterapi, ej klara	2006-02-15	2010-12-31	2012	1	0	1	Basic Radiotherapy
Basic radiophysics and RT MD	Basal radiofysik och radioterapi, grupp 21	2010-05-18	2012-02-18	2012	10	10	0	Basic Radiotherapy
Basic radiophysics and RT MD	Basal radiofysik och radioterapi, grupp 22	2010-11-08	2012-06-01	2012	12	12	0	Basic Radiotherapy
Basic radiophysics and RT MD	Basal radiofysik och radioterapi, grupp 25	2013-02-18	2013-11-19	2013	12	12	0	Basic Radiotherapy
Basic radiophysics and RT MD	Basal radiofysik och radioterapi, grupp 26	2013-04-15	2014-03-04	2013	7	7	0	Basic Radiotherapy
Basic radiophysics and RT MD	Basal radiofysik och radioterapi, grupp 27	2013-08-19	2014-05-13	2013	11	11	0	Basic Radiotherapy
Basic radiophysics and RT MD	Basal radiofysik och radioterapi, grupp 28	2013-10-16	2014-09-09	2014	12	12	0	Basic Radiotherapy
Basic radiophysics and RT MD	Basal radiofysik och radioterapi, grupp 29	2013-12-02	2015-03-13	2014	15	15	0	Basic Radiotherapy
Brachytherapy	Brachyterapi ht 2010	2010-04-28	2011-06-30	2010	8	8	0	Basic Radiotherapy
Brachytherapy	Brachyterapi vt 2010	2009-09-08	2010-08-31	2010	14	14	0	Basic Radiotherapy
Brachytherapy	Brachyterapi, grupp 4	2011-04-01	2011-12-31	2012	16	6	10	Basic Radiotherapy
Cancer-related pain for residents	Cancerrelaterad smärta, ST, grupp 1, 2006	2006-01-03	2006-04-22	2006	16	16	0	Pain management
Cancer-related pain for residents	Cancerrelaterad smärta, ST, -resterande studenter	2006-04-23	2008-09-05	2006	4	0	4	Pain management
Basic oncology, 7.5 ECTS-points	Onkologi 5 p. Karolinska Institutet Övriga	2007-04-02	2008-06-25	2007	3	0	3	Basic Oncology
Basic oncology, 7.5 ECTS-points	Onkologi 5 p. Karolinska våren 2007	2007-02-27	2007-05-31	2007	25	25	0	Basic Oncology
Basic oncology, 7.5 ECTS-points	Onkologi, grupp 1, start v 34, 2007	2007-05-02	2009-09-20	2007	13	13	0	Basic Oncology
Basic oncology, 7.5 ECTS-points	Onkologi, grupp 2, start v 39, 2007	2007-06-13	2007-11-11	2007	9	9	0	Basic Oncology
Basic oncology, 7.5 ECTS-points	Onkologi, grupp 3, start v 45 2007	2007-06-13	2007-12-21	2007	5	5	0	Basic Oncology
Basic oncology, 7.5 ECTS-points	Onkologi start v 03 2008, Karolinska	2008-01-14	2008-03-23	2008	15	15	0	Basic Oncology
Basic oncology, 7.5 ECTS-points	Onkologi start v 08 2008, Lund	2008-02-07	2008-06-06	2008	8	8	0	Basic Oncology
Basic oncology, 7.5 ECTS-points	Onkologi start v 13 2008, Karolinska	2008-03-10	2008-05-29	2008	16	16	0	Basic Oncology
Basic oncology, 7.5 ECTS-points	Onkologi start v 34 2008, Lund	2008-03-12	2008-09-30	2008	18	18	0	Basic Oncology
Basic oncology, 7.5 ECTS-points	Onkologi start v 45 2008, Lund	2008-07-08	2008-12-19	2008	14	14	0	Basic Oncology
Basic oncology, 7.5 ECTS-points	Onkologi /Cancersjukdomar start v 14, 2009 KI	2008-12-02	2009-06-05	2009	34	32	2	Basic Oncology
Basic oncology, 7.5 ECTS-points	Cancersjukdomar start v 13, 2010 Karolinska	2010-01-12	2010-05-28	2010	24	24	0	Basic Oncology
Basic oncology, 7.5 ECTS-points	Cancersjukdomar, 7,5 hp Karolinska vt 2011	2011-03-18	2011-09-05	2011	22	18	4	Basic Oncology
Basic oncology, 7.5 ECTS-points	Cancersjukdomar, 7,5 hp Karolinska vt 2012	2012-02-08	2012-06-08	2012	21	21	0	Basic Oncology
‘Chemo-license’ for RN	Cytostatika grupp 1, 2005	2005-01-25 10:06:09	2005-03-16	2005	8	8	0	Chemotherapy
‘Chemo-license’ for RN	Cytostatika grupp 2, 2005	2005-02-28 12:01:59	2005-04-28	2005	8	8	0	Chemotherapy
‘Chemo-license’ for RN	Cytostatika grupp 3, 2005	2005-03-11 09:33:27	2005-05-25	2005	9	9	0	Chemotherapy
‘Chemo-license’ for RN	Cytostatika grupp 4, 2005	2005-03-11 09:35:08	2005-06-29	2005	10	10	0	Chemotherapy
‘Chemo-license’ for RN	Cytostatika grupp 5, 2005	2005-08-01	2005-10-17	2005	9	9	0	Chemotherapy
‘Chemo-license’ for RN	Cytostatika grupp 6, 2005	2005-09-01	2005-11-30	2005	7	7	0	Chemotherapy
‘Chemo-license’ for RN	Cytostatika grupp 7 A, 2005	2005-09-17	2005-12-17	2005	9	9	0	Chemotherapy
‘Chemo-license’ for RN	Cytostatika grupp 7 B, 2005	2005-08-24	2005-12-14	2005	11	11	0	Chemotherapy
‘Chemo-license’ for RN	Cytostatika grupp 8, 2005	2005-09-17	2006-01-17	2005	10	10	0	Chemotherapy
‘Chemo-license’ for RN	Cytostatika grupp 1, 2006	2005-11-23 11:02:54	2006-06-23	2006	10	10	0	Chemotherapy
‘Chemo-license’ for RN	Cytostatika grupp 2, 2006	2005-11-23 11:03:40	2006-06-23	2006	8	8	0	Chemotherapy
‘Chemo-license’ for RN	Cytostatika grupp 3, 2006	2005-11-23 11:04:21	2006-07-23	2006	9	9	0	Chemotherapy
‘Chemo-license’ for RN	Cytostatika grupp 4, 2006	2005-11-23 11:04:43	2006-07-23	2006	9	9	0	Chemotherapy
‘Chemo-license’ for RN	Cytostatika grupp 5, 2006	2006-05-16 08:52:18	2006-10-16	2006	8	8	0	Chemotherapy
‘Chemo-license’ for RN	Cytostatika grupp 6, 2006	2006-09-27	2006-11-15	2006	7	7	0	Chemotherapy
‘Chemo-license’ for RN	Cytostatika grupp 7, 2006	2006-09-07 10:14:32	2006-10-04	2006	9	9	0	Chemotherapy
‘Chemo-license’ for RN	Cytostatika SSK avhoppade studenter	2005-05-05	2011-04-30	2006	4	0	4	Chemotherapy
‘Chemo-license’ for RN	Cytostatika SSK avhoppade studenter			2007	4	0	4	Chemotherapy
‘Chemo-license’ for RN	Cytostatikakörkort SSK grupp 1 2007	2007-01-23	2007-02-28	2007	12	12	0	Chemotherapy
‘Chemo-license’ for RN	Cytostatikakörkort SSK grupp 2 2007	2007-02-25	2007-03-28	2007	10	10	0	Chemotherapy
‘Chemo-license’ for RN	Cytostatikakörkort SSK grupp 3 2007	2007-04-17	2007-05-21	2007	8	8	0	Chemotherapy
‘Chemo-license’ for RN	Cytostatikakörkort SSK grupp 4, Jönköping 2007	2007-02-08 11:59:39	2007-05-30	2007	12	12	0	Chemotherapy
‘Chemo-license’ for RN	Cytostatikakörkort SSK grupp 5 2007	2007-05-08 14:01:20	2007-10-10	2007	10	10	0	Chemotherapy
‘Chemo-license’ for RN	Cytostatikakörkort SSK grupp 6 2007	2007-05-09	2007-11-14	2007	12	12	0	Chemotherapy
‘Chemo-license’ for RN	Cytostatikakörkort SSK grupp 7 2007	2007-06-20 13:13:24	2007-12-12	2007	12	12	0	Chemotherapy
‘Chemo-license’ for RN	Cytostatika SSK avhoppade studenter			2008	4	0	4	Chemotherapy
‘Chemo-license’ for RN	Cytostatikakörkort SSK grupp 1, 2008	2007-11-07	2008-02-27	2008	14	14	0	Chemotherapy
‘Chemo-license’ for RN	Cytostatikakörkort SSK grupp 2, 2008	2007-11-07	2008-04-23	2008	14	14	0	Chemotherapy
‘Chemo-license’ for RN	Cytostatikakörkort SSK grupp 3, 2008	2007-11-07	2008-05-21	2008	10	10	0	Chemotherapy
‘Chemo-license’ for RN	Cytostatikakörkort SSK grupp 4, 2008	2008-01-17	2008-06-04	2008	14	14	0	Chemotherapy
‘Chemo-license’ for RN	Cytostatikakörkort SSK grupp 5, 2008	2008-08-18	2008-10-10	2008	10	10	0	Chemotherapy
‘Chemo-license’ for RN	Cytostatikakörkort SSK grupp 6, 2008	2008-09-22	2008-11-07	2008	14	14	0	Chemotherapy
‘Chemo-license’ for RN	Cytostatikakörkort SSK grupp 7, 2008	2008-10-13	2008-12-05	2008	13	13	0	Chemotherapy
‘Chemo-license’ for RN	Cytostatika SSK avhoppade studenter			2009	4	0	4	Chemotherapy
‘Chemo-license’ for RN	Cytostatikakörkort SSK grupp 1, 2009	2008-12-31	2009-02-12	2009	12	12	0	Chemotherapy
‘Chemo-license’ for RN	Cytostatikakörkort SSK grupp 2, 2009	2009-01-31	2009-04-01	2009	11	11	0	Chemotherapy
‘Chemo-license’ for RN	Cytostatikakörkort SSK grupp 3, 2009	2009-02-28	2009-05-29	2009	13	13	0	Chemotherapy
‘Chemo-license’ for RN	Cytostatikakörkort SSK grupp 4, 2009, Jönköping	2009-01-01	2009-06-01	2009	12	12	0	Chemotherapy
‘Chemo-license’ for RN	Cytostatikakörkort SSK grupp 5, 2009, Gävle	2009-01-26	2009-06-12	2009	11	11	0	Chemotherapy
‘Chemo-license’ for RN	Cytostatikakörkort SSK grupp 6, 2009	2009-04-22	2009-09-16	2009	12	12	0	Chemotherapy
‘Chemo-license’ for RN	Cytostatikakörkort SSK grupp 7, 2009	2009-04-22	2009-10-14	2009	13	13	0	Chemotherapy
‘Chemo-license’ for RN	Cytostatikakörkort SSK grupp 8, Gävle 2008	2008-07-16	2009-01-14	2009	14	14	0	Chemotherapy
‘Chemo-license’ for RN	Cytostatikakörkort SSK grupp 9, 2009	2009-04-22	2009-12-09	2009	13	13	0	Chemotherapy
‘Chemo-license’ for RN	Cytostatikakörkort SSK avhoppade	2009-09-07	2010-07-31	2010	4	0	4	Chemotherapy
‘Chemo-license’ for RN	Cytostatikakörkort SSK grupp 1, 2010	2009-09-23	2010-03-05	2010	14	14	0	Chemotherapy
‘Chemo-license’ for RN	Cytostatikakörkort ssk grupp 10, 2010	2010-05-07	2010-12-09	2010	5	5	0	Chemotherapy
‘Chemo-license’ for RN	Cytostatikakörkort SSK grupp 2, 2010	2009-09-23	2010-03-31	2010	13	13	0	Chemotherapy
‘Chemo-license’ for RN	Cytostatikakörkort SSK grupp 3, 2010	2009-09-23	2010-04-14	2010	14	14	0	Chemotherapy
‘Chemo-license’ for RN	Cytostatikakörkort SSK grupp 4, Jönköping 2010	2009-09-23	2010-04-30	2010	10	10	0	Chemotherapy
‘Chemo-license’ for RN	Cytostatikakörkort SSK grupp 5, 2010	2009-09-23	2010-05-26	2010	12	12	0	Chemotherapy
‘Chemo-license’ for RN	Cytostatikakörkort ssk grupp 6 Gävle 2010	2010-03-11	2010-05-21	2010	7	7	0	Chemotherapy
‘Chemo-license’ for RN	Cytostatikakörkort ssk grupp 7 2010	2010-04-16	2010-09-22	2010	8	8	0	Chemotherapy
‘Chemo-license’ for RN	Cytostatikakörkort ssk grupp 8 2010	2010-04-28	2010-10-20	2010	9	9	0	Chemotherapy
‘Chemo-license’ for RN	Cytostatikakörkort ssk grupp 9 2010	2010-04-28	2010-11-25	2010	10	10	0	Chemotherapy
‘Chemo-license’ for RN	Cytostatikakörkort ssk, grupp 12, 2010 Örebro	2010-08-19	2010-11-18	2010	21	21	0	Chemotherapy
‘Chemo-license’ for RN	Cytostatikakörkort ssk grupp 1, 2011	2010-09-22	2011-03-02	2011	8	8	0	Chemotherapy
‘Chemo-license’ for RN	Cytostatikakörkort ssk grupp 11 2010	2010-05-07	2011-01-20	2011	5	5	0	Chemotherapy
‘Chemo-license’ for RN	Cytostatikakörkort ssk grupp 2, 2011	2010-09-22	2011-03-30	2011	11	11	0	Chemotherapy
‘Chemo-license’ for RN	Cytostatikakörkort ssk grupp 3, 2011	2010-09-22	2011-04-27	2011	11	11	0	Chemotherapy
‘Chemo-license’ for RN	Cytostatikakörkort ssk grupp 4, 2011 Karlstad	2010-09-22	2011-05-25	2011	17	17	0	Chemotherapy
‘Chemo-license’ for RN	Cytostatikakörkort ssk grupp 5, 2011 Jönköping	2011-01-26	2011-05-19	2011	12	11	1	Chemotherapy
‘Chemo-license’ for RN	Cytostatikakörkort ssk grupp 6, 2011 Örebro	2011-05-19	2011-11-30	2011	10	10	0	Chemotherapy
‘Chemo-license’ for RN	Cytostatikakörkort ssk grupp 7, 2011	2011-05-19	2011-11-09	2011	12	11	1	Chemotherapy
‘Chemo-license’ for RN	Cytostatikakörkort ssk grupp 8, 2011	2011-05-19	2011-11-30	2011	13	13	0	Chemotherapy
‘Chemo-license’ for RN	Cytostatika ssk grupp 5, 2012 Karlstad	2012-02-09	2012-06-08	2012	11	11	0	Chemotherapy
‘Chemo-license’ for RN	Cytostatika ssk grupp 6, 2012	2012-05-23	2012-10-17	2012	15	14	1	Chemotherapy
‘Chemo-license’ for RN	Cytostatika ssk grupp 7, 2012	2012-05-23	2013-03-31	2012	14	13	1	Chemotherapy
‘Chemo-license’ for RN	Cytostatika ssk grupp 8, 2012 Örebro	2012-05-23	2013-02-28	2012	21	21	0	Chemotherapy
‘Chemo-license’ for RN	Cyt SSK Gr 1, 2013	2013-01-20	2013-09-30	2013	13	13	0	Chemotherapy
‘Chemo-license’ for RN	Cyt SSK Gr 10, 2013	2013-06-03	2014-01-31	2013	14	14	0	Chemotherapy
‘Chemo-license’ for RN	Cyt SSK Gr 2, 2013	2013-02-28	2013-10-31	2013	17	17	0	Chemotherapy
‘Chemo-license’ for RN	Cyt SSK Gr 3, JÖNKÖPING 2013	2012-11-08	2013-06-07	2013	12	11	1	Chemotherapy
‘Chemo-license’ for RN	Cyt SSK Gr 4, ÖREBRO 2013	2013-02-10	2013-11-30	2013	15	14	1	Chemotherapy
‘Chemo-license’ for RN	Cyt SSK Gr 5, KARLSTAD 2013	2012-11-08	2013-06-07	2013	13	13	0	Chemotherapy
‘Chemo-license’ for RN	Cyt SSK Gr 6, 2013	2013-06-03	2013-11-29	2013	7	7	0	Chemotherapy
‘Chemo-license’ for RN	Cyt SSK Gr 7, 2013	2013-06-03	2013-11-29	2013	5	5	0	Chemotherapy
‘Chemo-license’ for RN	Cyt SSK Gr 8, 2013	2013-06-03	2013-11-29	2013	10	10	0	Chemotherapy
‘Chemo-license’ for RN	Cyt SSK Gr 9, 2013	2013-06-03	2013-12-11	2013	8	7	1	Chemotherapy
‘Chemo-license’ for RN	Cyt SSK Gr 1, 2014	2014-01-27	2014-04-30	2014	7	7	0	Chemotherapy
‘Chemo-license’ for RN	Cyt SSK Gr 10, 2014	2014-10-27	2014-12-21	2014	14	14	0	Chemotherapy
‘Chemo-license’ for RN	Cyt SSK Gr 2, 2014	2014-03-03	2014-06-08	2014	7	7	0	Chemotherapy
‘Chemo-license’ for RN	Cyt SSK Gr 3, 2014	2014-03-31	2014-06-30	2014	15	15	0	Chemotherapy
‘Chemo-license’ for RN	Cyt SSK Gr 4, 2014 JÖNKÖPING	2014-01-13	2014-05-31	2014	17	17	0	Chemotherapy
‘Chemo-license’ for RN	Cyt SSK Gr 5, 2014 ÖREBRO	2014-02-03	2014-05-25	2014	7	7	0	Chemotherapy
‘Chemo-license’ for RN	Cyt SSK Gr 6, 2014 KARLSTAD	2014-02-03	2014-05-25	2014	11	11	0	Chemotherapy
‘Chemo-license’ for RN	Cyt SSK Gr 7, 2014	2014-09-22	2014-11-16	2014	10	10	0	Chemotherapy
‘Chemo-license’ for RN	Cyt SSK gr 8, 2014	2014-09-29	2014-11-23	2014	8	8	0	Chemotherapy
‘Chemo-license’ for RN	Cyt SSK gr 9, 2014	2014-10-13	2014-12-07	2014	11	10	1	Chemotherapy
‘Chemo-license’ for SHCA	Cytostatikakörkort USK/BSK grupp 1 2006	2006-11-08	2006-12-06	2006	14	14	0	Chemotherapy
‘Chemo-license’ for SHCA	Cytostatikakörkort USK/BSK grupp 5 2007	2007-05-09 13:25:33	2007-11-14	2006	15	15	0	Chemotherapy
‘Chemo-license’ for SHCA	Cytostatikakörkort USK/BSK grupp 1 2007	2007-01-15	2007-02-14	2007	8	8	0	Chemotherapy
‘Chemo-license’ for SHCA	Cytostatikakörkort USK/BSK grupp 2 2007	2007-02-11	2007-03-14	2007	12	12	0	Chemotherapy
‘Chemo-license’ for SHCA	Cytostatikakörkort USK/BSK grupp 3 2007	2007-04-03	2007-05-09	2007	11	11	0	Chemotherapy
‘Chemo-license’ for SHCA	Cytostatikakörkort USK/BSK grupp 4 2007	2007-04-25 11:36:15	2007-10-17	2007	15	15	0	Chemotherapy
‘Chemo-license’ for SHCA	Cytostatikakörkort USK/BSK grupp 2, 2008	2007-11-06	2008-03-26	2008	12	12	0	Chemotherapy
‘Chemo-license’ for SHCA	Cytostatikakörkort USK/BSK grupp 3, 2008	2007-11-09	2008-06-29	2008	6	6	0	Chemotherapy
‘Chemo-license’ for SHCA	Cytostatikakörkort USK/BSK, grupp 4, 2008	2008-09-30	2008-11-12	2008	8	8	0	Chemotherapy
‘Chemo-license’ for SHCA	Cytostatikakörkort USK/BSK, grupp 5, 2008	2008-08-18	2008-12-16	2008	8	8	0	Chemotherapy
‘Chemo-license’ for SHCA	Cytostatikakörkort USK/BSK Ej klara	2007-03-15	2009-01-01	2009	3	0	3	Chemotherapy
‘Chemo-license’ for SHCA	Cytostatikakörkort USK/BSK gr 3, 2009	2009-05-26	2009-12-02	2009	7	7	0	Chemotherapy
‘Chemo-license’ for SHCA	Cytostatikakörkort USK/BSK, grupp 1, 2009	2008-12-11	2009-04-30	2009	14	14	0	Chemotherapy
‘Chemo-license’ for SHCA	Cytostatikakörkort USK/BSK grupp 1, 2010	2009-12-15	2010-04-29	2010	14	14	0	Chemotherapy
‘Chemo-license’ for SHCA	Cytostatikakörkort USK/BSK grupp 3, 2010	2010-04-28	2010-10-15	2010	7	7	0	Chemotherapy
‘Chemo-license’ for SHCA	Cytostatikakörkort USK/BSK grupp 4, 2010	2010-04-28	2010-10-28	2010	0	0	0	Chemotherapy
‘Chemo-license’ for SHCA	Cytostatikakörkort USK/BSK grupp 2, 2011	2010-09-22	2011-05-04	2011	13	12	1	Chemotherapy
‘Chemo-license’ for SHCA	Cytostatika USK grupp 3, 2012 Karlstad	2012-02-09	2012-06-08	2012	8	8	0	Chemotherapy
‘Chemo-license’ for SHCA	Cytostatika USK grupp 4, 2012 Jönköping	2012-03-05	2012-06-13	2012	4	4	0	Chemotherapy
‘Chemo-license’ for SHCA	Cytostatika USK grupp 5, 2012	2012-11-11	2013-03-31	2012	5	5	0	Chemotherapy
‘Chemo-license’ for SHCA	Cyt USK Gr 1, 2013	2013-01-20	2013-09-30	2013	5	5	0	Chemotherapy
‘Chemo-license’ for SHCA	Cyt USK Gr 10 örebro, 2013	2013-08-23	2014-01-31	2013	6	4	2	Chemotherapy
‘Chemo-license’ for SHCA	Cyt USK Gr 2, 2013	2013-02-28	2013-10-31	2013	4	4	0	Chemotherapy
‘Chemo-license’ for SHCA	Cyt USK Gr 3, JÖNKÖPING 2013	2012-11-08	2013-06-01	2013	5	5	0	Chemotherapy
‘Chemo-license’ for SHCA	Cyt USK Gr 4, ÖREBRO 2013	2012-11-08	2013-06-14	2013	4	4	0	Chemotherapy
‘Chemo-license’ for SHCA	Cyt USK Gr 5, KARLSTAD 2013	2012-11-08	2013-06-06	2013	3	3	0	Chemotherapy
‘Chemo-license’ for SHCA	Cyt USK Gr 6, 2013	2013-09-03	2013-12-31	2013	2	1	1	Chemotherapy
‘Chemo-license’ for SHCA	Cyt USK Gr 8, 2013	2013-06-03	2013-12-31	2013	3	3	0	Chemotherapy
‘Chemo-license’ for SHCA	Cyt USK Gr 9, 2013	2013-11-04	2013-12-08	2013	1	1	0	Chemotherapy
‘Chemo-license’ for SHCA	Cyt USK Gr 1, 2014	2014-01-27	2014-04-30	2014	2	2	0	Chemotherapy
‘Chemo-license’ for SHCA	Cyt USK Gr 2, 2014	2014-03-03	2014-06-08	2014	7	7	0	Chemotherapy
‘Chemo-license’ for SHCA	Cyt USK Gr 3, 2014	2014-06-30	2014-06-30	2014	1	1	0	Chemotherapy
‘Chemo-license’ for SHCA	Cyt USK Gr 4, 2014 JÖNKÖPING	2014-01-13	2014-05-31	2014	8	8	0	Chemotherapy
‘Chemo-license’ for SHCA	Cyt USK Gr 5, 2014 ÖREBRO	2014-02-03	2014-05-25	2014	4	4	0	Chemotherapy
‘Chemo-license’ for SHCA	Cyt USK Gr 6, 2014 KARLSTAD	2014-02-03	2014-05-25	2014	1	1	0	Chemotherapy
‘Chemo-license’ for SHCA	Cyt USK Gr 7, 2014	2014-09-22	2014-11-16	2014	2	2	0	Chemotherapy
‘Chemo-license’ for SHCA	Cyt USK gr 9, 2014	2014-10-13	2014-12-07	2014	1	1	0	Chemotherapy
Basic oncology for pediatric HCA and social HCA	Allmän Onk USK/Med sekr grupp 1, 2012	2012-10-01	2013-03-31	2012	15	14	1	Basic Oncology
Basic oncology for pediatric HCA and social HCA	Allm Onk USK/Sekr Gr 1, 2013	2013-02-17	2013-10-31	2013	1	1	0	Basic Oncology
Basic oncology for pediatric HCA and social HCA	Allm Onk USK/Sekr Gr 2, 2013	2013-04-14	2013-12-31	2013	2	2	0	Basic Oncology
Basic oncology for pediatric HCA and social HCA	Allm Onk USK/sekr Gr 4, 2013	2013-10-07	2014-02-07	2013	3	3	0	Basic Oncology
Basic oncology for pediatric HCA and social HCA	Allm Onk USK/sekr Gr 5, 2013	2013-10-04	2013-12-15	2013	2	2	0	Basic Oncology
Basic oncology for pediatric HCA and social HCA	Grundläggande Onkologi Usk, bsk, sekr Gr 2, 2014	2014-03-24	2014-06-22	2014	2	2	0	Basic Oncology
Basic oncology for pediatric HCA and social HCA	Grundläggande Onkologi Usk/bsk/sekr Gr 1, 2014	2014-02-24	2014-06-30	2014	2	2	0	Basic Oncology
Basic oncology for pediatric HCA and social HCA	Grundläggande Onkologi Usk/med sekr gr 3, 2014	2014-09-22	2014-11-09	2014	2	2	0	Basic Oncology
Basic oncology for pediatric HCA and social HCA	Grundläggande Onkologi Usk/med sekr gr 4, 2014	2014-10-20	2014-12-31	2014	3	3	0	Basic Oncology
Advanced program in IGRT	IGRT Borås	2006-10-24	2008-08-22	2007	25	25	0	Image Guided Radiotherapy
Advanced program in IGRT	IGRT Göteborg/Borås			2007	2	0	2	Image Guided Radiotherapy
Advanced program in IGRT	IGRT Karolinska	2008-12-18	2009-05-25	2008	8	8	0	Image Guided Radiotherapy
Advanced program in IGRT	IGRT Umeå	2008-10-10	2009-10-31	2008	30	30	0	Image Guided Radiotherapy
Advanced program in IGRT	Påbyggnadskurs i strålbehandling Linköping			2008	6	0	6	Image Guided Radiotherapy
Advanced program in IGRT	IGRT KS			2009	5	5	0	Image Guided Radiotherapy
Advanced program in IGRT	IGRT Linköping			2009	29	29	0	Image Guided Radiotherapy
Advanced program in IGRT	IGRT Umeå			2009	9	0	9	Image Guided Radiotherapy
Nursing in cancer-related pain, 15 ECTS-points	Smärta 10 p. grupp nr 1, 2005	2005-03-16	2006-01-27	2005	9	9	0	Pain management
Nursing in cancer-related pain, 15 ECTS-points	Smärta 10 p. grupp nr 2, 2005	2005-08-20	2006-05-26	2005	15	15	0	Pain management
Nursing in cancer-related pain, 15 ECTS-points	Smärta 10 p. grupp nr 3, 2006	2006-06-22	2007-04-24	2007	13	13	0	Pain management
Nursing in cancer-related pain, 15 ECTS-points	Smärta 10 p. grupp nr 4, 2007	2006-12-18	2007-12-04	2007	15	15	0	Pain management
Nursing in RT, 15 ECTS-points	Strålbehandling start v 3 2006	2005-09-14 11:06:36	2006-06-02	2005	8	8	0	Basic Radiotherapy
Nursing in RT, 15 ECTS-points	Strålbehandling start v 36, 2005	2005-08-14	2006-03-03	2005	6	6	0	Basic Radiotherapy
Nursing in RT, 15 ECTS-points	Strålbehandling start v 37, 2005	2005-08-14	2006-06-18	2005	9	9	0	Basic Radiotherapy
Nursing in RT, 15 ECTS-points	Strålbehandling start v 46 2005, KS	2005-10-13 13:38:20	2006-04-07	2005	6	6	0	Basic Radiotherapy
Nursing in RT, 15 ECTS-points	Strålbehandling start v 34 2006, KS	2006-06-09 09:53:27	2007-01-12	2006	9	9	0	Basic Radiotherapy
Nursing in RT, 15 ECTS-points	Strålbehandling start v 39, 2006, Lund	2006-06-09 09:59:15	2007-02-16	2006	8	8	0	Basic Radiotherapy
Nursing in RT, 15 ECTS-points	Strålbehandling start v 45, 2006, KS	2006-06-14 08:53:42	2007-03-30	2006	7	7	0	Basic Radiotherapy
Nursing in RT, 15 ECTS-points	Strålbehandling start v 8 2006, KS	2006-01-26 08:47:22	2006-08-25	2006	7	7	0	Basic Radiotherapy
Nursing in RT, 15 ECTS-points	Strålbehandling avhoppade	2006-02-15	2006-04-15	2007	3	0	3	Basic Radiotherapy
Nursing in RT, 15 ECTS-points	Strålbehandling start v 3, 2007 KS	2006-12-04	2007-06-01	2007	10	10	0	Basic Radiotherapy
Nursing in RT, 15 ECTS-points	Strålbehandling start v 8, 2007	2006-09-29 15:21:39	2007-10-05	2007	4	4	0	Basic Radiotherapy
Nursing in RT, 15 ECTS-points	Strålbehandling start v 08, 2008 Lund	2008-02-07	2008-10-17	2008	8	8	0	Basic Radiotherapy
Nursing in RT, 15 ECTS-points	Strålbehandling start v 13, 2008 Karolinska	2008-01-08	2009-06-12	2008	5	5	0	Basic Radiotherapy
Nursing in RT, 15 ECTS-points	Strålbehandling start v 34, 2007 Lund	2007-05-02 13:10:42	2008-02-22	2008	7	7	0	Basic Radiotherapy
Nursing in RT, 15 ECTS-points	Strålbehandling start v 39 Lund 2008	2008-03-12	2009-02-10	2008	9	9	0	Basic Radiotherapy
Nursing in RT, 15 ECTS-points	Strålbehandling start v 39 Sthm/Lund 2008	2008-03-12	2009-02-12	2008	10	10	0	Basic Radiotherapy
Nursing in RT, 15 ECTS-points	Strålbehandling start v 39, 2007, Lund	2007-06-13	2008-03-19	2008	5	5	0	Basic Radiotherapy
Nursing in RT, 15 ECTS-points	Strålbehandling start v 45, 2007, Lund	2007-06-13	2008-04-29	2008	5	5	0	Basic Radiotherapy
Nursing in RT, 15 ECTS-points	Strålbehandling start v 50 Lund 2008	2008-10-06	2009-06-29	2008	8	8	0	Basic Radiotherapy
Nursing in RT, 15 ECTS-points	Strålbehandling start v 50 Sthlm/Lund 2008	2008-10-13	2009-04-29	2008	6	6	0	Basic Radiotherapy
Nursing in RT, 15 ECTS-points	Strålbehandling start v 02, 2010 Lund	2009-09-16	2010-05-27	2010	6	6	0	Basic Radiotherapy
Nursing in RT, 15 ECTS-points	Strålbehandling start v 42, 2009 Lund	2009-04-22	2010-03-31	2010	8	8	0	Basic Radiotherapy
Nursing in RT, 15 ECTS-points	Strålbehandling, start v 16, 2010	2010-02-01	2010-10-28	2010	7	7	0	Basic Radiotherapy
Nursing in RT, 15 ECTS-points	Strålbehandling, start v 34, 2010	2010-05-25	2011-02-18	2010	8	8	0	Basic Radiotherapy
Nursing in RT, 15 ECTS-points	Strålbehandling, start v 34, 2011	2011-04-14	2011-12-22	2011	11	11	0	Basic Radiotherapy
Nursing in RT, 15 ECTS-points	Strålbehandling, start v 45, 2011	2011-08-16	2012-06-10	2011	16	16	0	Basic Radiotherapy
Nursing in RT, 15 ECTS-points	Strålbehandling, start v 8, 2011	2011-01-11	2011-11-30	2011	12	12	0	Basic Radiotherapy
Nursing in RT, 15 ECTS-points	Strålbehandling, start v 35, 2012	2012-03-29	2014-01-10	2012	7	7	0	Basic Radiotherapy
Nursing in RT, 15 ECTS-points	Strålbehandling, start v 45, 2012	2012-07-11	2013-06-07	2012	6	6	0	Basic Radiotherapy
Nursing in RT, 15 ECTS-points	Strålbehandling, start v 35, 2013	2013-04-11	2014-03-21	2013	11	11	0	Basic Radiotherapy
Nursing in RT, 15 ECTS-points	Strålbehandling, start v 45, 2013	2013-04-11	2014-03-28	2013	11	11	0	Basic Radiotherapy
Nursing in RT, 15 ECTS-points	Strålbehandling, start v 8, 2013	2012-12-12	2013-08-25	2013	6	6	0	Basic Radiotherapy
Organ-specific oncology, 7.5 ECTS-points	Organspecifik onkologi, v 38 2009	2009-06-18	2009-10-23	2009	8	8	0	Specialized Oncology
Organ-specific oncology, 7.5 ECTS-points	Organspecifik onkologi, halvfart, v 3 2010	2010-01-13	2010-06-04	2010	7	7	0	Specialized Oncology
Organ-specific oncology, 7.5 ECTS-points	Organspecifik onkologi, helfart, v 34 2010	2010-05-25	2010-11-07	2010	14	14	0	Specialized Oncology
Organ-specific oncology, 7.5 ECTS-points	Organspecifik onkologi, helfart, v 8 2010	2010-02-01	2010-05-02	2010	7	7	0	Specialized Oncology
Organ-specific oncology, 7.5 ECTS-points	Organspecifik onkologi, v 49, 2009	2009-09-08	2010-01-22	2010	9	9	0	Specialized Oncology
Organ-specific oncology, 7.5 ECTS-points	Organspecifik onkologi, 7,5 hp start v 34, 2011	2011-04-14	2011-10-28	2011	11	11	0	Specialized Oncology
Organ-specific oncology, 7.5 ECTS-points	Organspecifik onkologi, 7,5 hp start v 45, 2011	2011-08-16	2012-01-09	2011	13	13	0	Specialized Oncology
Organ-specific oncology, 7.5 ECTS-points	Organspecifik onkologi, 7,5 hp start v 8, 2011	2010-09-22	2011-05-06	2011	15	14	1	Specialized Oncology
Organ-specific oncology, 7.5 ECTS-points	Organspecifik onkologi, halvfart, v 3 2011	2010-09-22	2011-05-27	2011	1	0	1	Specialized Oncology
Organ-specific oncology, 7.5 ECTS-points	Organspecifik onkologi, 7,5 hp start v 35, 2012	2012-03-29	2014-01-10	2012	11	11	0	Specialized Oncology
Organ-specific oncology, 7.5 ECTS-points	Organspecifik onkologi, 7,5 hp start v 45, 2012	2012-07-11	2013-02-15	2012	4	4	0	Specialized Oncology
Organ-specific oncology, 7.5 ECTS-points	Organspecifik onkologi, 7,5 hp start v 35, 2013	2013-04-11	2013-11-10	2013	9	9	0	Specialized Oncology
Organ-specific oncology, 7.5 ECTS-points	Organspecifik onkologi, 7,5 hp start v 45, 2013	2013-04-11	2014-01-22	2013	10	10	0	Specialized Oncology
Organ-specific oncology, 7.5 ECTS-points	Organspecifik onkologi, 7,5 hp start v 8, 2013	2012-12-12	2013-05-03	2013	5	5	0	Specialized Oncology
Organ-specific oncology, 7.5 ECTS-points	Organspecifik onkologi, 7,5 hp start v 16, 2014	2014-01-07	2014-08-21	2014	6	6	0	Specialized Oncology
Organ-specific oncology, 7.5 ECTS-points	Organspecifik onkologi, 7,5 hp start v 35, 2014	2014-03-20	2014-11-16	2014	8	8	0	Specialized Oncology
Organ-specific oncology, 7.5 ECTS-points	Organspecifik onkologi, 7,5 hp start v 39, 2014	2014-03-20	2014-12-05	2014	7	7	0	Specialized Oncology
Organ-specific oncology, 7.5 ECTS-points	Organspecifik onkologi, 7,5 hp start v 8, 2014	2013-12-09	2014-05-09	2014	7	7	0	Specialized Oncology
Palliative care SHCA/SHCA	Palliativ vård för undersköterskor, avhoppade	2008-03-27	2008-05-19	2007	7	0	7	Palliative care
Palliative care SHCA/SHCA	Palliativ vård för undersköterskor, grupp 1, vt 2008	2008-01-09	2008-04-08	2008	10	10	0	Palliative care
Palliative care SHCA/SHCA	Palliativ vård för undersköterskor, grupp 2, vt 2008	2008-01-09	2008-04-22	2008	13	13	0	Palliative care
Palliative care SHCA/SHCA	Palliativ vård för undersköterskor, grupp 3, vt 2008	2008-01-09	2008-05-06	2008	14	14	0	Palliative care
Palliative care SHCA/SHCA	Palliativ vård USK, grupp 4, 2008	2008-09-01	2008-11-04	2008	12	12	0	Palliative care
Palliative care SHCA/SHCA	Palliativ vård USK, grupp 5, 2008	2008-10-20	2008-12-03	2008	13	13	0	Palliative care
Palliative care SHCA/SHCA	Palliativ vård USK, grupp 1, 2009	2009-01-05	2009-03-02	2009	5	5	0	Palliative care
Palliative care SHCA/SHCA	Palliativ vård USK, grupp 2, 2009	2009-01-31	2009-03-25	2009	8	8	0	Palliative care
Palliative care SHCA/SHCA	Palliativ vård USK, grupp 3, 2009	2009-03-02	2009-05-29	2009	13	13	0	Palliative care
Palliative care SHCA/SHCA	Palliativ vård USK, grupp 6, 2009	2009-04-22	2009-11-24	2009	10	10	0	Palliative care
Palliative care SHCA/SHCA	Palliativ vård USK/BSK grupp 1, 2010	2009-09-23	2010-03-16	2010	6	6	0	Palliative care
Palliative care SHCA/SHCA	Palliativ vård USK/BSK grupp 2, 2010	2009-09-23	2010-03-26	2010	0	0	0	Palliative care
Palliative care SHCA/SHCA	Palliativ vård USK/BSK/Med sekr grupp 3, 2010	2010-04-28	2010-08-16	2010	0	0	0	Palliative care
Palliative care SHCA/SHCA	Palliativ vård USK/BSK/Med sekr. grupp 4, 2010	2010-04-28	2010-11-16	2010	12	12	0	Palliative care
Palliative care SHCA/SHCA	Palliativ vård USK/BSK/Med sekr. grupp 1, 2011	2010-09-22	2011-03-01	2011	2	2	0	Palliative care
Palliative care SHCA/SHCA	Palliativ vård USK/BSK/Med sekr. grupp 2, 2011	2010-09-22	2011-04-05	2011	12	12	0	Palliative care
Practal RT for Oncologists	Praktisk radioterapi grupp 1	2006-05-17 08:45:57	2006-11-24	2006	7	7	0	Image Guided Radiotherapy
Psychosocial oncology and cancer rehabilitation, 15 ECTS-points	Psykosocial onkologi, 15 hp grupp 1 2011	2010-12-22	2011-12-02	2011	16	16	0	Psychosocial oncology
Advanced program in RT	Påbyggnadskurs i strålbehandling Gävle			2010	21	19		Image Guided Radiotherapy
Advanced program in RT	Påbyggnadskurs i strålbehandling Göteborg/Borås			2014	70	17		Image Guided Radiotherapy
Advanced program in RT	Påbyggnadskurs i strålbehandling Lund			2010	80	48		Image Guided Radiotherapy
Advanced program in RT	Påbyggnadskurs i strålbehandling Örebro			2010	30	21		Image Guided Radiotherapy
Advanced program in RT	Påbyggnadskurs i strålbehandling Jönköping	2011-01-03	2012-08-01	2011	30	17		Image Guided Radiotherapy
Advanced program in RT	Påbyggnadskurs i strålbehandling Karlstad			2012	20	13		Image Guided Radiotherapy
Advanced program in RT	Påbyggnadskurs i strålbehandling KS			2013	82	53		Image Guided Radiotherapy
Advanced program in RT	Påbyggnadskurs i strålbehandling Linköping			2011	32	27		Image Guided Radiotherapy
Advanced program in RT	Påbyggnadskurs i strålbehandling Umeå			2011	43	31		Image Guided Radiotherapy
Advanced program in RT	Påbyggnadskurs i strålbehandling Västerås			2013	22	15		Image Guided Radiotherapy
Advanced program in RT	Påbyggnadskurs i strålbehandling Växjö			2011	35	20		Image Guided Radiotherapy
Advanced program in RT	Påbyggnadskurs i strålbehandling Kalmar	2012-08-22	2015-07-01	2012	23	11		Image Guided Radiotherapy
Advanced program in RT	Påbyggnadskurs i strålbehandling Sundsvall	2012-01-19	2015-07-01	2012	16	5		Image Guided Radiotherapy
Advanced program in RT	Påbyggnadskurs i strålbehandling Eskilstuna	2014-09-29	2015-07-01	2014	24	3		Image Guided Radiotherapy
Pain and pain management for pediatric HCA and SHC	Smärta och smärtbehandling USK Grupp 2, 2010	2010-08-30	2010-09-27	2010	11	11	0	Pain management
Pain and pain management for pediatric HCA and SHC	Smärta och smärtbehandling USK Grupp 3, 2010	2010-08-19	2010-11-11	2010	3	3	0	Pain management
Pain and pain management for pediatric HCA and SHC	Smärta och smärtbehandling USK Grupp 4, 2010	2010-10-11	2010-12-11	2010	5	5	0	Pain management
Pain and pain management for pediatric HCA and SHC	Smärta och smärtbehandling USK Grupp 1, 2011	2010-09-22	2011-03-07	2011	1	1	0	Pain management
Pain and pain management for pediatric HCA and SHC	Smärta och smärtbehandling USK Grupp 2, 2011	2010-09-22	2011-04-11	2011	1	1	0	Pain management
Pain and pain management for pediatric HCA and SHC	Smärta och smärtbehandling USK Grupp 3, 2011	2010-09-22	2011-05-23	2011	2	2	0	Pain management
‘Pain-ombudsman’ training	Smärtombudsutbildning 2007 avhoppade	2007-11-06	2007-12-02	2007	17	0	17	Pain management
‘Pain-ombudsman’ training	Smärtombudsutbildning 2007-2	2007-09-19	2007-11-29	2007	7	7	0	Pain management
‘Pain-ombudsman’ training	Smärtombudsutbildning 2007-3	2007-10-03	2007-12-12	2007	6	6	0	Pain management
‘Pain-ombudsman’ training	Smärtombudsutbildning 2008 avhoppade	2008-05-26	2008-07-26	2008	14	0	14	Pain management
‘Pain-ombudsman’ training	Smärtombudsutbildning 2008:1	2008-01-09	2008-06-16	2008	5	5	0	Pain management
‘Pain-ombudsman’ training	Smärtombudsutbildning 2008:2	2008-03-13	2008-05-22	2008	5	5	0	Pain management
‘Pain-ombudsman’ training	Smärtombudsutbildning 2008:3	2008-09-03	2008-11-13	2008	12	12	0	Pain management
‘Pain-ombudsman’ training	Smärtombudsutbildning 2008:4	2008-10-02	2008-12-11	2008	9	9	0	Pain management
‘Pain-ombudsman’ training	Smärtombud 2009 avhoppade	2009-02-24	2009-05-12	2009	8	0	8	Pain management
‘Pain-ombudsman’ training	Smärtombudsutbildning 2009:1	2009-02-24	2009-05-14	2009	9	9	0	Pain management
‘Pain-ombudsman’ training	Smärtombudsutbildning 2009:2	2009-09-03	2009-11-09	2009	10	10	0	Pain management
Specific oncological nursing in RT, 30 hp	Strålbehandling, start v 16, 2014	2014-01-07	2014-12-19	2014	6	6	0	Basic Radiotherapy
Specific oncological nursing in RT, 30 hp	Strålbehandling, start v 35, 2014	2014-03-20	2015-03-22	2014	8	8	0	Basic Radiotherapy
Specific oncological nursing in RT, 30 hp	Strålbehandling, start v 39, 2014	2014-03-20	2015-04-19	2014	7	7	0	Basic Radiotherapy
Specific oncological nursing in RT, 30 hp	Strålbehandling, start v 8, 2014	2014-01-07	2014-11-07	2014	7	7	0	Basic Radiotherapy
Clinical training in RT, 15 ECTS-points	Verksamhetsförlagd utbildning start v 48, 2008 Lund	2008-11-18	2009-02-10	2008	9	9	0	Basic Radiotherapy
Clinical training in RT, 15 ECTS-points	Verksamhetsförlagd utbildning start v 48, 2008 Sthlm/Lund	2008-11-18	2009-02-13	2008	10	9	1	Basic Radiotherapy
Clinical training in RT, 15 ECTS-points	Verksamhetsförlagd utbildning start v 8, 2009 Lund	2008-11-18	2009-04-30	2009	8	8	0	Basic Radiotherapy
Clinical training in RT, 15 ECTS-points	Verksamhetsförlagd utbildning start v 8, 2009 Sthlm	2008-11-20	2009-04-30	2009	6	6	0	Basic Radiotherapy
Clinical training in RT, 15 ECTS-points	Verksamhetsförlagd utbildning, ht 09	2009-06-02	2009-12-31	2009	1	0	1	Basic Radiotherapy
Clinical training in RT, 15 ECTS-points	Verksamhetsförlagd utbildning start v 10 2010	2009-11-26	2010-05-28	2010	6	5	1	Basic Radiotherapy
Clinical training in RT, 15 ECTS-points	Verksamhetsförlagd utbildning start v 33 2010	2010-02-01	2010-10-28	2010	7	7	0	Basic Radiotherapy
Clinical training in RT, 15 ECTS-points	Verksamhetsförlagd utbildning v. 50 2009	2009-09-16	2010-03-14	2010	8	8	0	Basic Radiotherapy
Clinical training in RT, 15 ECTS-points	Verksamhetsförlagd utbildning start v 34, 2010	2010-05-25	2011-03-31	2011	8	8	0	Basic Radiotherapy
Clinical training in RT, 15 ECTS-points	Verksamhetsförlagd utbildning start v 8, 2011	2010-09-22	2011-11-11	2011	12	12	0	Basic Radiotherapy
Care for the cancer patient for SHCA, 2014	Vård och omsorg 2014 usk gr 1	2014-01-27	2014-05-31	2014	3	3	0	Specialized Oncology
Care for the cancer patient for SHCA, 2014	Vård och omsorg 2014 usk gr 2	2014-03-10	2014-06-08	2014	3	3	0	Specialized Oncology
Care for the cancer patient for SHCA, 2014	Vård och omsorg 2014 usk gr 3	2014-04-14	2014-08-15	2014	8	7	1	Specialized Oncology
Care for the cancer patient for SHCA, 2014	Vård och omsorg 2014 usk gr 4	2014-09-29	2014-11-28	2014	1	1	0	Specialized Oncology
Care for the cancer patient for SHCA, 2014	Vård och omsorg 2014 usk gr 5	2014-10-27	2014-12-21	2014	2	2	0	Specialized Oncology
Psychosocial oncology and cancer rehabilitation SHCA/SHCA	YH Cancerrehabilitering uc11d	2012-09-14	2013-04-30	2012	25	24	1	Psychosocial oncology
Psychosocial oncology and cancer rehabilitation SHCA/SHCA	YH Cancerrehabilitering uc12d	2013-09-16	2014-03-31	2013	28	20	8	Psychosocial oncology
HVE Basic oncology	YH Grundläggande onkologi uc12d	2012-09-03	2014-01-19	2011	36	33	3	Basic Oncology
HVE Basic oncology	YH Grundläggande onkologi, ht2011	2011-09-05	2011-11-05	2011	36	35	1	Basic Oncology
HVE Palliative care	YH Palliativ vård uc11d	2012-05-14	2013-12-30	2012	27	25	2	Palliative care
HVE Palliative care	YH Palliativ vård Uc12d	2013-05-08	2014-04-30	2013	22	21	1	Palliative care
HVE Specific oncology	YH Specifik onkologi uc11d	2012-01-23	2012-12-29	2012	33	27	6	Specialized Oncology
HVE Specific oncology	YH Specifik onkologi uc12d	2013-01-18	2013-12-31	2013	30	28	2	Specialized Oncology
HVE Nursing and care of the cancer patient	YH Vård och omsorg, 2011	2011-11-11	2012-01-20	2011	35	33	2	Specialized Oncology
HVE Nursing and care of the cancer patient	YH Vård och omsorg - uc12d	2012-11-09	2014-01-10	2012	33	29	4	Specialized Oncology
‘Chemo-license’ for RN	Cytostatikakörkort grupp nr 1	2012-01-16	2012-02-23	2012	9	9	0	Chemotherapy
‘Chemo-license’ for RN	Cytostatikakörkort grupp nr 2	2012-04-16	2012-05-04	2012	13	13	0	Chemotherapy
‘Chemo-license’ for RN	Cytostatikakörkort grupp nr 3	2012-04-04	2012-05-10	2012	15	15	0	Chemotherapy
‘Chemo-license’ for RN	Cytostatikakörkort grupp nr 4	2012-09-03	2012-12-04	2012	13	11	2	Chemotherapy
‘Chemo-license’ for RN	Cytostatikakörkort grupp nr 5	2012-10-01	2013-02-01	2013	9	9	0	Chemotherapy
‘Chemo-license’ for RN	Cytostatikakörkort grupp nr 6	2012-11-05	2013-02-14	2013	14	14	0	Chemotherapy
‘Chemo-license’ for RN	Cytostatikakörkort grupp nr 7	2013-01-07	2013-02-04	2013	7	7	0	Chemotherapy
‘Chemo-license’ for RN	Cytostatikakörkort grupp nr 8	2013-02-11	2013-03-11	2013	7	7	0	Chemotherapy
‘Chemo-license’ for RN	Cytostatikakörkort grupp nr 9	2013-03-18	2013-04-15	2013	13	13	0	Chemotherapy
‘Chemo-license’ for RN	Cytostatikakörkort grupp nr 10	2013-04-22	2013-05-20	2013	11	11	0	Chemotherapy
‘Chemo-license’ for RN	Cytostatikakörkort grupp nr 11	2013-09-02	2013-09-30	2013	16	16	0	Chemotherapy
‘Chemo-license’ for RN	Cytostatikakörkort grupp nr 12	2013-10-07	2013-11-04	2013	21	21	0	Chemotherapy
‘Chemo-license’ for RN	Cytostatikakörkort grupp nr 12A	2013-03-14	2013-11-04	2013	7	7	0	Chemotherapy
‘Chemo-license’ for RN	Cytostatikakörkort grupp nr 13	2013-11-11	2013-12-09	2013	15	15	0	Chemotherapy
‘Chemo-license’ for RN	Cytostatikakörkort grupp nr 13A	2013-11-11	2013-12-09	2013	5	5	0	Chemotherapy
‘Chemo-license’ for RN	Cytostatikakörkort grupp nr 14	2014-01-13	2014-02-20	2014	11	11	0	Chemotherapy
‘Chemo-license’ for RN	Cytostatikakörkort grupp nr 15	2014-02-24	2014-03-27	2014	15	15	0	Chemotherapy
‘Chemo-license’ for RN	Cytostatikakörkort grupp nr 16	2014-03-31	2014-04-29	2014	10	9	1	Chemotherapy
‘Chemo-license’ for RN	Cytostatikakörkort grupp nr 17	2014-05-05	2014-06-03	2014	11	11	0	Chemotherapy
‘Chemo-license’ for RN	Cytostatikakörkort grupp nr 18	2014-09-01	2014-10-02	2014	9	9	0	Chemotherapy
‘Chemo-license’ for RN	Cytostatikakörkort grupp nr 19	2014-10-06	2014-11-06	2014	15	13	2	Chemotherapy
‘Chemo-license’ for RN	Cytostatikakörkort grupp nr 20	2014-11-10	2014-12-11	2014	13	13	0	Chemotherapy
‘Chemo-license’ for SHCA	Cytostatikakörkort grupp nr 14A	2014-01-13	2014-02-21	2014	7	7	0	Chemotherapy
‘Chemo-license’ for SHCA	Cytostatikakörkort grupp nr 15A	2014-02-24	2014-03-27	2014	3	3	0	Chemotherapy
‘Chemo-license’ for SHCA	Cytostatikakörkort grupp nr 16A	2014-03-31	2014-04-29	2014	8	8	0	Chemotherapy
‘Chemo-license’ for SHCA	Cytostatikakörkort grupp nr 17A	2014-05-05	2014-06-03	2014	5	4	1	Chemotherapy
‘Chemo-license’ for SHCA	Cytostatikakörkort grupp nr 18A	2014-09-01	2014-10-02	2014	6	4	2	Chemotherapy
‘Chemo-license’ for SHCA	Cytostatikakörkort grupp nr 19A	2014-10-06	2014-11-06	2014	5	5	0	Chemotherapy
‘Chemo-license’ for SHCA	Cytostatikakörkort grupp nr 20A	2014-11-10	2014-12-11	2014	3	3	0	Chemotherapy
Long lasting pain	Monica Sairio - Långvarig VT-11	2011-02-09	2011-06-24	2011	5	3	2	Pain management
Cancer-related pain	Monica Sairio - CRS VT-11	2011-02-10	2011-06-23	2011	6	6	0	Pain management
Cancer-related pain	Matthias Brian - CRS VT-11	2011-02-17	2011-06-30	2011	9	6	3	Pain management
Cancer-related pain	Eva Gyllenhammar - CRS VT-11	2011-02-22	2011-10-31	2011	5	3	2	Pain management
Acute pain	Håkan Samuelsson - AKUT-VT-11 (Stockholm)	2011-02-22	2012-01-31	2012	3	2	1	Pain management
Long lasting pain	Lena Fagerström - LÅNGVARIG VT-11(Stockhom)	2011-02-22	2011-11-30	2011	5	4	1	Pain management
Cancer-related pain	Eva Gyllenhammar - CRS VT (Göteborg)	2011-02-25	2012-02-03	2012	3	2	1	Pain management
Acute pain	Håkan Samuelsson - AKUT VT-11	2011-02-25	2011-10-10	2011	9	7	2	Pain management
Cancer-related pain	Jan Hallström - CRS VT-11	2011-03-04	2011-09-30	2011	3	3	0	Pain management
Long lasting pain	Jan Lindquist - LÅNGVARIG SMÄRTA VT-11	2011-03-21	2011-12-31	2011	4	3	1	Pain management
Acute pain	Krister Ruuth - AKUT VT-11	2011-03-21	2011-06-30	2011	4	3	1	Pain management
Cancer-related pain	Krister Ruuth - CRS vt-11	2011-05-02	2011-08-31	2011	4	3	1	Pain management
Long lasting pain	Krister Ruuth - LÅNGVARIG VT-11	2011-05-09	2011-08-31	2011	4	3	1	Pain management
Acute pain	Marie Young - AKUT HT-11	2011-06-01	2011-12-31	2011	6	4	2	Pain management
Cancer-related pain	Jan Hallström - CRS HT-11-VT-12	2011-09-02	2012-03-05	2012	1	1	0	Pain management
Long lasting pain	Lena Fagerström - LÅNGVARIG HT-11	2011-09-02	2012-01-31	2012	2	2	0	Pain management
Acute pain	Olof Malmberg - AKUT HT-11	2011-09-02	2013-12-31	2012	5	4	1	Pain management
Cancer-related pain	Håkan Samuelsson - CRS HT-11 (Falun)	2011-09-05	2012-01-20	2012	4	4	0	Pain management
Cancer-related pain	Monica Sairio - CRS HT-11	2011-09-05	2012-01-27	2012	5	5	0	Pain management
Long lasting pain	Monica Sairio - Långvarig HT-11	2011-09-05	2012-01-20	2012	3	3	0	Pain management
Cancer-related pain	Per Stellborn - CRS HT-11	2011-09-05	2012-01-31	2012	2	2	0	Pain management
Acute pain	Håkan Samuelsson - AKUT HT-11 (Göteborg)	2011-09-08	2012-06-30	2012	5	4	1	Pain management
Acute pain	Håkan Samuelsson - AKUT HT-11 (Hudiksvall)	2011-09-08	2012-05-31	2012	12	11	1	Pain management
Long lasting pain	Mats Karlsson - LÅNGVARIG HT-11	2011-09-08	2012-06-15	2012	4	1	3	Pain management
Acute pain	Krister Ruuth - AKUT HT-11	2011-09-09	2012-06-30	2012	14	9	5	Pain management
Cancer-related pain	Lena Fagerström - CRS HT-11	2011-09-16	2012-01-31	2012	1	1	0	Pain management
Cancer-related pain	Krister Ruuth - CRS HT-11	2011-09-23	2012-06-30	2012	13	6	7	Pain management
Long lasting pain	Krister Ruuth - Långvarig HT-11	2011-09-23	2012-06-30	2012	13	7	6	Pain management
Cancer-related pain	Jan Lindquist - CRS HT-11-VT12	2011-10-05	2012-04-30	2012	2	2	0	Pain management
Long lasting pain	Jan Lindquist - LÅNGVARIG HT-11	2011-10-06	2012-03-31	2012	2	2	0	Pain management
Cancer-related pain	Monica Sairio - CRS VT-12	2011-12-12	2012-06-30	2012	4	3	1	Pain management
Cancer-related pain	Monica Pedersen - CRS VT-12	2011-12-22	2013-03-31	2012	2	2	0	Pain management
Cancer-related pain	Per Stellborn - CRS VT-12	2012-01-19	2013-05-31	2012	12	7	5	Pain management
Long lasting pain	Monica Pedersen - LÅNGVARIG VT-12	2012-01-25	2013-04-30	2012	3	3	0	Pain management
Long lasting pain	Jens Draiby - LÅNGVARIG VT-12	2012-01-27	2012-06-30	2012	6	4	2	Pain management
Acute pain	Christopher Lundborg - AKUT VT-12	2012-02-01	2013-02-07	2012	5	2	3	Pain management
Cancer-related pain	Jan Hallström - CRS VT-12	2012-02-01	2012-05-31	2012	3	2	1	Pain management
Long lasting pain	Lena Sandin-Wranker - LÅNGVARIG VT-12	2012-02-01	2012-08-31	2012	7	5	2	Pain management
Acute pain	Marie Young - AKUT VT-12	2012-02-01	2012-05-31	2012	6	2	4	Pain management
Acute pain	Monica Sairio - Akut VT-12	2012-02-01	2012-07-31	2012	1	1	0	Pain management
Long lasting pain	Mats Karlsson - LÅNGVARIG VT-12	2012-02-02	2013-06-04	2013	7	4	3	Pain management
Cancer-related pain	Ulla Molander - CRS VT-12	2012-02-02	2012-06-15	2012	4	3	1	Pain management
Cancer-related pain	Eva Gyllenhammar - CRS VT-12	2012-02-03	2012-12-31	2012	10	10	0	Pain management
Long lasting pain	Franco Macri - Långvarig VT-12	2012-04-03	2012-10-31	2012	1	1	0	Pain management
Acute pain	Jan Lindquist - AKUT HT-11	2012-05-02	2012-09-30	2012	1	1	0	Pain management
Cancer-related pain	Håkan Samuelsson - CRS HT-12	2012-06-04	2012-09-30	2012	1	1	0	Pain management
Acute pain	Marie Young - AKUT HT-12	2012-06-14	2013-04-30	2013	7	4	3	Pain management
Long lasting pain	Olof Malmberg - LÅNGVARIG HT-12	2012-08-23	2013-05-31	2013	2	2	0	Pain management
Acute pain	Olof Malmberg - AKUT HT-12	2012-08-27	2014-02-15	2012	7	4	3	Pain management
Acute pain	Monica Sairio - AKUT HT-12	2012-08-29	2013-01-31	2013	3	3	0	Pain management
Cancer-related pain	Monica Sairio - CRS HT-12	2012-08-29	2013-01-31	2013	4	4	0	Pain management
Acute pain	Christopher Lundborg - AKUT HT-12	2012-09-05	2013-12-31	2013	12	8	4	Pain management
Cancer-related pain	Jan Hallström - CRS HT-12	2012-09-05	2013-01-31	2013	4	4	0	Pain management
Long lasting pain	Lena Sandin-Wranker - LÅNGVARIG HT-12	2012-09-05	2013-01-31	2013	2	1	1	Pain management
Long lasting pain	Mats Karlsson - LÅNGVARIG HT-12	2012-09-05	2013-09-30	2013	9	6	3	Pain management
Cancer-related pain	Matthias Brian - CRS HT-12	2012-09-05	2013-01-31	2013	4	1	3	Pain management
Long lasting pain	Jens Draiby - LÅNGVARIG HT-12	2012-09-28	2013-02-28	2013	4	3	1	Pain management
Cancer-related pain	Lena Fagerström - CRS HT-2012	2012-10-03	2013-03-31	2013	2	1	1	Pain management
Cancer-related pain	Jan Lindquist - CRS HT-12	2012-10-23	2013-06-30	2013	8	8	0	Pain management
Long lasting pain	Lena Fagerstöm - LÅNGVARIG HT-12	2012-11-02	2013-05-31	2013	2	2	0	Pain management
Cancer-related pain	Monica Sairio - CRS VT-13	2012-12-17	2013-06-30	2013	8	6	2	Pain management
Cancer-related pain	Jan Lindquist - CRS VT-13	2013-01-03	2013-04-30	2013	1	1	0	Pain management
Long lasting pain	Krister Ruuth - Långvarig VT-13	2013-01-16	2013-06-30	2013	3	2	1	Pain management
Cancer-related pain	Jan Hallström - CRS VT-13	2013-02-01	2013-05-31	2013	2	2	0	Pain management
Long lasting pain	Lena Sandin-Wranker - LÅNGVARIG VT-13	2013-02-01	2013-05-31	2013	2	2	0	Pain management
Acute pain	Marie Young - AKUT VT-13	2013-02-01	2013-05-31	2013	2	1	1	Pain management
Long lasting pain	Jens Draiby - LÅNGVARIG VT-13	2013-02-05	2013-06-28	2013	4	3	1	Pain management
Long lasting pain	Mats Karlsson - LÅNGVARIG VT-13	2013-02-05	2013-06-04	2013	1	1	0	Pain management
Acute pain	Monica Sairio - Akut VT-13	2013-03-06	2013-06-30	2013	2	2	0	Pain management
Cancer-related pain	Ulla Molander - CRS-13	2013-03-11	2013-06-04	2013	2	2	0	Pain management
Long lasting pain	Jan Lindquist - LÅNGVARIG VT - 13	2013-04-17	2013-10-31	2013	2	1	1	Pain management
Long lasting pain	Mats Karlsson - LÅNGVARIG SOMMAR -13	2013-04-26	2013-09-30	2013	3	3	0	Pain management
Acute pain	Christopher Lundborg - AKUT SOMMAR 2013	2013-06-10	2014-01-31	2014	2	2	0	Pain management
Acute pain	Christopher Lundborg - AKUT HT-13	2013-08-27	2014-04-30	2014	13	7	6	Pain management
Long lasting pain	Mats Karlsson - LÅNGVARIG HT-13	2013-08-27	2014-06-25	2014	6	4	2	Pain management
Cancer-related pain	Ulla Molander - CRS HT-13	2013-08-27	2014-03-02	2014	9	9	0	Pain management
Cancer-related pain	Jan Hallström - CRS HT-13	2013-08-28	2014-05-08	2014	5	1	4	Pain management
Long lasting pain	Jan Lindquist - LÅNGVARIG HT-13	2013-08-29	2014-04-30	2014	7	6	1	Pain management
Cancer-related pain	Matthias Brian - CRS HT-13	2013-09-03	2014-02-15	2014	11	11	0	Pain management
Cancer-related pain	Per Stellborn - CRS HT - 13	2013-10-10	2014-05-31	2014	5	2	3	Pain management
Acute pain	Krister Ruuth - Akut HT-13	2013-10-18	2014-04-30	2014	5	4	1	Pain management
Cancer-related pain	Monica Sairio - CRS HT-13	2013-10-21	2014-02-28	2014	1	1	0	Pain management
Long lasting pain	Franco Macri - LÅNGVARIG HT-13	2013-11-27	2015-02-12	2014	2	2	0	Pain management
Cancer-related pain	Per Stellborn - CRS VT-14	2013-12-02	2014-05-31	2014	2	2	0	Pain management
Cancer-related pain	Jan Hallström - CRS VT-14	2014-01-29	2014-12-31	2014	4	1	3	Pain management
Cancer-related pain	Jan Lindquist - CRS VT-14	2014-01-29	2014-04-29	2014	1	1	0	Pain management
Long lasting pain	Jens Draiby - LÅNGVARIG VT-14	2014-02-10	2014-10-12	2014	3	3	0	Pain management
Acute pain	Christopher Lundborg - AKUT VT-14	2014-02-20	2014-06-16	2014	9	8	1	Pain management
Long lasting pain	Franco Macri - LÅNGVARIG VT-14	2014-02-20	2014-08-22	2014	6	5	1	Pain management
Cancer-related pain	Ulla Molander- CRS VT-14	2014-02-20	2014-06-29	2014	9	8	1	Pain management
Acute pain	Jan Lindquist - AKUT VT-14	2014-02-28	2014-08-31	2014	4	1	3	Pain management
Acute pain	Olof Malmberg - AKUT VT-14	2014-03-17	2014-07-08	2014	5	4	1	Pain management
Long lasting pain	Olof Malmberg - LÅNGVARIG VT-14	2014-03-17	2014-06-30	2014	1	1	0	Pain management
Cancer-related pain	Krister Ruuth - CRS VT-14	2014-03-24	2014-09-30	2014	4	3	1	Pain management
Long lasting pain	Krister Ruuth - LÅNGVARIG VT-14	2014-03-24	2014-09-30	2014	3	2	1	Pain management
Acute pain	Christopher Lundborg- Akut HT 2014	2014-08-29	2014-12-15	2014	6	5	1	Pain management
Long lasting pain	Jens Draiby - Långvarig HT 2014	2014-08-29	2015-03-15	2014	4	4	0	Pain management
Cancer-related pain	Ulla Molander CRS HT 2014	2014-08-29	2014-11-28	2014	1	1	0	Pain management
Long lasting pain	Jan Lindquist Långvarig HT 2014	2014-09-01	2014-12-21	2014	6	5	1	Pain management
Cancer-related pain	Jan Hallström- CRS HT 2014	2014-09-04	2014-12-12	2014	2	1	1	Pain management
Long lasting pain	Lena Sandin Wranker - Långvarig HT 2014	2014-09-04	2014-12-14	2014	1	1	0	Pain management
Acute pain	Monica Sairio - AKUT HT-14	2014-09-08	2014-12-21	2014	4	4	0	Pain management
Cancer-related pain	Matthias Brian - CRS HT-14	2014-09-10	2014-12-31	2014	8	6	2	Pain management
Cancer-related pain	Monica Sairio - CRS HT-14	2014-09-10	2014-12-21	2014	3	2	1	Pain management
Cancer-related pain	Jan Lindquist - CRS HT 2014	2014-09-16	2014-12-21	2014	2	2	0	Pain management
Acute pain	Olof Malmberg - AKUT HT 2014	2014-09-26	2015-02-08	2014	5	4	1	Pain management
Long lasting pain	Olof Malmberg - Långvarig HT 2014	2014-09-26	2015-01-25	2014	1	1	0	Pain management
Cancer-related pain	Per Stellborn CRS HT 2014	2014-09-26	2015-01-25	2014	5	5	0	Pain management

## Sheet: Evaluations
Time stamp (=ID)	Course	Group	Date	Profession	A. How would you rate the program as a whole?	B. Will you be able to use what you’ve learnt in everyday clinical practice?	C. Would you recommend the program to a colleague in a similar situation as yours?	D. How did you experience the workload during the program?	E. Evaluate the importance of the recommended literature in the program.	F. Evaluate the importance of the recommended scientific publications in the program.	G. Evaluate the importance of the lectures in the program.	H. Evaluate the importance of the links in the program.	I. Evaluate the importance of the exercises and the feedback in the program.	J. Evaluate the importance of the physical meeting(s) in the program.
2015-10-19 08:58:03	Advanced program in IGRT	Borås vt 2008	80207	RN	Good	Neither to a high degree nor a low degree	To a high degree	Appropriate	1	1	3	3	4	4
2015-10-19 08:58:51	Advanced program in IGRT	Borås vt 2008	80207	RN	Good	To a high degree	To a high degree	Appropriate	2	1	5	2	4	3
2015-10-19 08:59:40	Advanced program in IGRT	Borås vt 2008	80207	RN	Good	Neither to a high degree nor a low degree	To a high degree	Appropriate	4	4	6	5	5	6
2015-10-19 09:00:26	Advanced program in IGRT	Borås vt 2008	80207	RN	Good	Neither to a high degree nor a low degree	Neither to a high degree nor a low degree	Appropriate			6	4	3
2015-10-19 09:02:25	Advanced program in IGRT	Borås vt 2008	80207	RN	Good	To a high degree	To a high degree				5	3	5
2015-10-19 09:03:28	Advanced program in IGRT	Borås vt 2008	80207	RN	Good	To a high degree	To a high degree	Appropriate	3	4	5	3	4
2015-10-19 09:04:20	Advanced program in IGRT	Borås vt 2008	80207	RN	Good	Neither to a high degree nor a low degree	Neither to a high degree nor a low degree	High				5
2015-10-19 09:05:06	Advanced program in IGRT	Borås vt 2008	80207	RN	Good	Neither to a high degree nor a low degree	To a high degree	High	4	5	4	4	4	4
2015-10-19 09:05:45	Advanced program in IGRT	Borås vt 2008	80207	RN	Good	To a high degree	To a high degree	Appropriate			6	4	4
2015-10-19 09:06:33	Advanced program in IGRT	Borås vt 2008	80207	RN	Good	Neither to a high degree nor a low degree	Neither to a high degree nor a low degree	High	1	4	5	4	5	4
2015-10-19 09:07:43	Advanced program in IGRT	Borås vt 2008	80207	RN	Good	To a high degree	To a high degree	High	5	1	5	3	5	2
2015-10-19 09:08:51	Advanced program in IGRT	Borås vt 2008	80207	RN	Good	Neither to a high degree nor a low degree	To a high degree	Appropriate			6	2	6	4
2015-10-19 09:09:36	Advanced program in IGRT	Borås vt 2008	80207	RN	Good	To a high degree	To a high degree	Appropriate			5	2	5	5
2015-10-19 09:10:16	Advanced program in IGRT	Borås vt 2008	80207	RN	Good	To a high degree	To a high degree	Appropriate		3	3	3	3
2015-10-19 09:11:15	Advanced program in IGRT	Borås vt 2008	80207	RN	Good	Neither to a high degree nor a low degree	To a very high degree	High	2	3	4	3	4	4
2015-10-19 09:12:02	Advanced program in IGRT	Borås vt 2008	80207	RN	Good	Neither to a high degree nor a low degree	Neither to a high degree nor a low degree	Low		1	6	3	5
2015-10-19 09:12:45	Advanced program in IGRT	Borås vt 2008	80207	RN	Good	To a high degree	To a high degree	Appropriate			4		3
2015-10-19 09:13:55	Advanced program in IGRT	Borås vt 2008	80207	RN	Good	To a high degree	To a high degree	Low		5	3	5	4
2015-10-19 09:14:47	Advanced program in IGRT	Borås vt 2008	80207	RN	Good	Neither to a high degree nor a low degree	To a high degree	Appropriate			6		5
2015-10-19 09:15:55	Advanced program in IGRT	Borås vt 2008	80207	RN	Good	To a high degree	To a high degree	Appropriate		3	5	4	5	4
2015-10-19 09:16:44	Advanced program in IGRT	Borås vt 2008	80207	RN	Good	To a high degree	To a high degree	Appropriate	5	4	4	2	5	5
2015-10-19 09:17:42	Advanced program in IGRT	Borås vt 2008	80207	RN	Good	To a high degree	To a high degree	Appropriate	4	4	4	5	4	6
2015-10-19 09:18:24	Advanced program in IGRT	Borås vt 2008	80207	RN	Good	To a high degree	To a high degree				6	3	6
2010-07-27 09:42:58	‘Chemo-license’ for RN	Gr 1, 2008	80227	RN	Good	To a high degree	To a very high degree	Appropriate	4	2	6	3	4	4
2010-07-27 09:27:16	‘Chemo-license’ for RN	Gr 1, 2008	80227	RN	Good	To a very high degree	To a very high degree	Appropriate	5	2	6	2	6	5
2010-07-27 09:30:23	‘Chemo-license’ for RN	Gr 1, 2008	80227	RN	Excellent	To a very high degree	To a very high degree	Appropriate	6	5	6	6	6	6
2010-07-27 09:32:27	‘Chemo-license’ for RN	Gr 1, 2008	80227	RN	Excellent	To a very high degree	To a high degree	Appropriate	6		5		4	4
2010-07-27 09:33:35	‘Chemo-license’ for RN	Gr 1, 2008	80227	RN	Good	To a high degree	To a very high degree	Appropriate	5	1	5	2	4	4
2010-07-27 09:34:46	‘Chemo-license’ for RN	Gr 1, 2008	80227	RN	Excellent	To a very high degree	To a very high degree	Appropriate	6	6	6	6	6	6
2010-07-27 09:36:47	‘Chemo-license’ for RN	Gr 1, 2008	80227	RN	Good	To a very high degree	To a very high degree	Appropriate	6	4	5	5	5	3
2010-07-27 09:38:42	‘Chemo-license’ for RN	Gr 1, 2008	80227	RN	Excellent	To a very high degree	To a very high degree	High	5	4	6	6	5	6
2010-07-27 09:41:39	‘Chemo-license’ for RN	Gr 1, 2008	80227	RN	Excellent	To a high degree	To a very high degree	Appropriate	6	5	6	5	5	4
2010-07-27 09:45:31	‘Chemo-license’ for RN	Gr 1, 2008	80227	RN	Excellent	Neither to a high degree nor a low degree	To a very high degree	Appropriate	6		6	4	5	6
2010-07-27 09:48:00	‘Chemo-license’ for RN	Gr 1, 2008	80227	RN	Excellent	To a high degree	To a high degree	Appropriate	6		5	5	5	5
2010-07-27 09:48:53	‘Chemo-license’ for RN	Gr 1, 2008	80227	RN	Excellent	To a high degree	To a high degree	Appropriate	6	5	6	4	6	6
2010-07-27 09:50:00	‘Chemo-license’ for RN	Gr 1, 2008	80227	RN	Excellent	To a high degree	To a very high degree	Appropriate	6	4	6	5	5	6
2011-02-25 11:27:16	Basic oncology RN	Start v 3, 2008	80320	RN	Excellent	To a very high degree	To a very high degree	Appropriate	5	5	6	5	5	5
2011-02-25 11:30:28	Basic oncology RN	Start v 3, 2008	80320	RN	Excellent	To a very high degree	To a very high degree	Appropriate	6	5	6	6	6	6
2011-02-25 11:31:02	Basic oncology RN	Start v 3, 2008	80320	RN	Excellent	Neither to a high degree nor a low degree	To a very high degree	Appropriate	4	4	6	5	5	5
2011-02-25 11:23:50	Basic oncology RN	Start v 3, 2008	80320	RN	Excellent	To a very high degree	To a very high degree	High	6	5	6	4	6	6
2011-02-25 11:24:24	Basic oncology RN	Start v 3, 2008	80320	RN	Excellent	To a high degree	To a very high degree	Appropriate	5	3	6	3	5	5
2011-02-25 11:31:38	Basic oncology RN	Start v 3, 2008	80320	RN	Good	To a high degree	To a high degree	High	3	2	6	3	5	5
2011-02-25 11:32:22	Basic oncology RN	Start v 3, 2008	80320	RN	Excellent	To a very high degree	To a very high degree	Very high	6	5	6	5	6	6
2011-02-25 11:32:58	Basic oncology RN	Start v 3, 2008	80320	RN	Excellent	To a high degree	To a high degree	Appropriate	5		6	2	5	6
2011-02-25 11:33:32	Basic oncology RN	Start v 3, 2008	80320	RN	Excellent	To a high degree	To a high degree	Appropriate	5	5	5	4		5
2011-02-25 11:34:08	Basic oncology RN	Start v 3, 2008	80320	RN	Good	To a high degree	To a high degree	High	4	5	6	5	4	6
2011-02-25 11:34:41	Basic oncology RN	Start v 3, 2008	80320	RN	Excellent	To a high degree	To a very high degree	Appropriate	5	3	6	4	6	6
2011-02-25 11:35:13	Basic oncology RN	Start v 3, 2008	80320	RN	Good	To a high degree	To a high degree	Appropriate	4	3	6	4	4	5
2011-02-25 11:35:48	Basic oncology RN	Start v 3, 2008	80320	RN	Excellent	To a high degree	To a very high degree	Very high	4	3	6	5	6	6
2011-02-25 11:36:22	Basic oncology RN	Start v 3, 2008	80320	RN	Excellent	To a high degree	To a high degree	Appropriate	5	3	6	3	5	6
2010-07-06 11:31:17	‘Chemo-license’ for SHCA	Gr 2, 2008	80326	SHCA	Excellent	Neither to a high degree nor a low degree	To a high degree	Appropriate	4	5	1	6	2	3
2010-07-06 11:33:44	‘Chemo-license’ for SHCA	Gr 2, 2008	80326	SHCA	Excellent	To a very high degree	To a very high degree	High	4	5	1	6	2	3
2010-07-06 11:35:20	‘Chemo-license’ for SHCA	Gr 2, 2008	80326	SHCA	Excellent	To a high degree	To a very high degree	Appropriate	2	6	1	5	3	4
2010-07-06 11:38:02	‘Chemo-license’ for SHCA	Gr 2, 2008	80326	SHCA	Excellent	To a very high degree	To a very high degree	Appropriate	5	4	1	6	2	3
2010-07-06 11:43:34	‘Chemo-license’ for SHCA	Gr 2, 2008	80326	SHCA	Excellent	To a high degree	To a very high degree	Appropriate	4	6	2	3	1	5
2010-07-06 11:45:09	‘Chemo-license’ for SHCA	Gr 2, 2008	80326	SHCA	Excellent	To a very high degree	To a very high degree	Appropriate	1	6	2	5	3	4
2010-07-06 11:45:56	‘Chemo-license’ for SHCA	Gr 2, 2008	80326	SHCA	Good	To a high degree	To a very high degree	High	3	5	1	2	4	6
2010-07-06 11:47:50	‘Chemo-license’ for SHCA	Gr 2, 2008	80326	SHCA	Excellent	To a very high degree	To a very high degree	Appropriate	5	5	6	1	6	6
2010-07-06 11:49:08	‘Chemo-license’ for SHCA	Gr 2, 2008	80326	SHCA	Good	Neither to a high degree nor a low degree	To a high degree	Appropriate	3	3	1	1	1	1
2010-07-06 11:50:26	‘Chemo-license’ for SHCA	Gr 2, 2008	80326	SHCA	Excellent	To a high degree	To a very high degree	Appropriate	1	2	1	2	2	1
2010-07-06 11:52:05	‘Chemo-license’ for SHCA	Gr 2, 2008	80326	SHCA	Excellent	To a very high degree	To a very high degree	Appropriate	5	5	6	6	6	6
2010-07-06 11:52:58	‘Chemo-license’ for SHCA	Gr 2, 2008	80326	SHCA	Excellent	To a very high degree	To a very high degree	Appropriate	1	4	2	3	6	5
2010-07-06 11:57:09	Palliative care SHCA/SHCA	Gr 1, 2008	80326	SHCA	Good	To a high degree	Neither to a high degree nor a low degree	Low	4		4	1	5	5
2011-02-25 10:59:04	Basic oncology RN	Start v 8, 2008	80402	RN	Good	To a high degree	To a high degree	Appropriate	3	4	4	3	4	4
2011-02-25 10:59:49	Basic oncology RN	Start v 8, 2008	80402	RN	Good	To a high degree	To a high degree	Very high	3	4	6	3	5	6
2011-02-25 11:00:31	Basic oncology RN	Start v 8, 2008	80402	RN	Good	To a high degree	To a high degree	High	3	4	5	4	5	4
2011-02-25 11:01:13	Basic oncology RN	Start v 8, 2008	80402	RN	Excellent	To a high degree	To a high degree	High	5	4	6	4	6	6
2011-02-25 11:01:51	Basic oncology RN	Start v 8, 2008	80402	RN	Good	To a high degree	To a high degree	Very high	2	4	6	4	5	5
2011-02-25 11:02:27	Basic oncology RN	Start v 8, 2008	80402	RN	Good	To a very high degree	To a very high degree	Very high	1	2	6	1	4	6
2011-02-25 11:02:59	Basic oncology RN	Start v 8, 2008	80402	RN	Excellent	To a very high degree	To a very high degree	Very high	6	4	6	5	6	6
2011-02-25 11:03:34	Basic oncology RN	Start v 8, 2008	80402	RN	Good	To a very high degree	To a very high degree	Appropriate	4	3	6	3	6	6
2010-07-06 11:55:47	Palliative care SHCA/SHCA	Gr 1, 2008	80408	SHCA	Good	Neither to a high degree nor a low degree	To a high degree	Appropriate	3		5	1	6	5
2010-07-06 12:00:08	Palliative care SHCA/SHCA	Gr 1, 2008	80408	SHCA	Good	To a high degree	Neither to a high degree nor a low degree	High	4	1	5	4	3	5
2010-07-06 12:01:09	Palliative care SHCA/SHCA	Gr 1, 2008	80408	SHCA	Excellent	To a high degree	To a very high degree	High	3		6	3	5	5
2010-07-06 12:02:04	Palliative care SHCA/SHCA	Gr 1, 2008	80408	SHCA	Good	Neither to a high degree nor a low degree	To a high degree	Appropriate	2		3	3	3	3
2010-07-06 12:03:24	Palliative care SHCA/SHCA	Gr 1, 2008	80408	SHCA	Good	Neither to a high degree nor a low degree	Neither to a high degree nor a low degree	Appropriate	4	1	6	1	6	1
2010-07-06 12:04:55	Palliative care SHCA/SHCA	Gr 1, 2008	80408	SHCA	Good	To a very high degree	To a high degree	Appropriate	2		5	3	5	4
2010-07-06 12:07:06	Palliative care SHCA/SHCA	Gr 1, 2008	80408	SHCA	Good	To a very high degree	To a high degree	Appropriate	5	3	4	5	6	5
2010-07-06 12:08:41	Palliative care SHCA/SHCA	Gr 1, 2008	80408	SHCA	Good	To a high degree	Neither to a high degree nor a low degree	Low	5		4	3	3	3
2010-07-06 12:10:47	Palliative care SHCA/SHCA	Gr 1, 2008	80408	SHCA	Neither good nor inferior	Neither to a high degree nor a low degree	In a low degree	Low	6		2	4	3	6
2010-07-29 09:51:04	‘Chemo-license’ for RN	Gr 2, 2008	80423	RN	Excellent	To a very high degree	To a very high degree	Appropriate	4	3	4	3	5	3
2010-07-29 09:52:30	‘Chemo-license’ for RN	Gr 2, 2008	80423	RN	Excellent	To a very high degree	To a very high degree	Appropriate	6	6	6	6	6	6
2010-07-29 09:55:03	‘Chemo-license’ for RN	Gr 2, 2008	80423	RN	Good	To a high degree	Neither to a high degree nor a low degree	Appropriate	4		4	4	4	4
2010-07-29 09:57:44	‘Chemo-license’ for RN	Gr 2, 2008	80423	RN	Excellent	To a very high degree	To a very high degree	High	6	2		4	6	6
2010-07-29 10:00:27	‘Chemo-license’ for RN	Gr 2, 2008	80423	RN	Excellent	Neither to a high degree nor a low degree	Neither to a high degree nor a low degree	High	5		5	2	5	5
2010-07-29 10:02:37	‘Chemo-license’ for RN	Gr 2, 2008	80423	RN	Excellent	To a very high degree	To a very high degree	Appropriate	4	4	6	6	5	6
2010-07-29 10:04:47	‘Chemo-license’ for RN	Gr 2, 2008	80423	RN	Excellent	To a high degree	To a very high degree	Appropriate	6	6	6	6	6	6
2010-07-29 10:07:25	‘Chemo-license’ for RN	Gr 2, 2008	80423	RN	Excellent	In a low degree	To a high degree	High	5		5	5	5	5
2010-07-29 10:08:25	‘Chemo-license’ for RN	Gr 2, 2008	80423	RN	Excellent	In a very low degree	To a very high degree	High	5	2	6		5	6
2010-07-29 10:09:55	‘Chemo-license’ for RN	Gr 2, 2008	80423	RN	Good	To a high degree	To a very high degree	Appropriate	3	2	5	2	3	4
2010-07-29 10:11:34	‘Chemo-license’ for RN	Gr 2, 2008	80423	RN	Excellent	To a very high degree	To a very high degree	Appropriate	5	4	5	5	6	6
2010-07-29 10:13:37	‘Chemo-license’ for RN	Gr 2, 2008	80423	RN	Excellent	To a very high degree	To a very high degree	Appropriate	2		5	5	6	5
2010-07-29 10:14:34	‘Chemo-license’ for RN	Gr 2, 2008	80423	RN	Excellent	To a very high degree	To a very high degree	Appropriate	6		6	6	6	6
2010-07-29 10:16:06	‘Chemo-license’ for RN	Gr 2, 2008	80423	RN	Excellent	To a high degree	To a very high degree	Appropriate	5	5	6	6	6	6
2010-07-13 11:23:58	Basic radiophysics and RT MD	Gr 10, 2008	80516	MD	Excellent	To a very high degree	To a very high degree	Appropriate	5	2	6	3	6	6
2010-07-13 11:25:10	Basic radiophysics and RT MD	Gr 10, 2008	80516	MD	Excellent	To a very high degree	To a high degree	Very high	3	4	6	2	6	5
2010-07-13 11:26:14	Basic radiophysics and RT MD	Gr 10, 2008	80516	MD	Excellent	To a very high degree	To a very high degree	High	3	4	5	4	5	6
2010-07-13 11:30:55	Basic radiophysics and RT MD	Gr 10, 2008	80516	MD	Excellent	To a very high degree	To a very high degree	Appropriate	6	4	6	5	4	6
2010-07-13 11:32:25	Basic radiophysics and RT MD	Gr 10, 2008	80516	MD	Excellent	To a very high degree	To a very high degree	High	4	4	6	3	6	6
2010-07-13 11:36:04	Basic radiophysics and RT MD	Gr 10, 2008	80516	MD	Excellent	To a high degree	To a very high degree	Appropriate	5	2	6	2	6	5
2010-07-13 11:37:11	Basic radiophysics and RT MD	Gr 10, 2008	80516	MD	Excellent	To a very high degree	To a very high degree	High	6	4	6	4	6	6
2010-07-13 11:39:26	Basic radiophysics and RT MD	Gr 10, 2008	80516	MD	Excellent	To a very high degree	To a very high degree	High	5	5	6	3	6	6
2010-07-13 11:42:35	Basic radiophysics and RT MD	Gr 10, 2008	80516	MD	Excellent	To a very high degree	To a very high degree	Appropriate	4	3	6	3	6	6
2010-07-13 11:44:24	Basic radiophysics and RT MD	Gr 10, 2008	80516	MD	Excellent	To a very high degree	To a very high degree	High	5	4	6	5	6	6
2010-07-13 11:44:59	Basic radiophysics and RT MD	Gr 10, 2008	80516	RN	Excellent	To a high degree	To a very high degree	Appropriate	5	6	4	5	5	5
2010-07-28 09:23:54	‘Chemo-license’ for RN	Gr 3, 2008 Jönköping	80521	RN	Excellent	To a very high degree	To a very high degree	Appropriate	5		5	3	5	5
2010-07-28 09:25:15	‘Chemo-license’ for RN	Gr 3, 2008 Jönköping	80521	RN	Good	To a high degree	To a high degree	Low	5		4	2	2	5
2010-07-28 09:26:51	‘Chemo-license’ for RN	Gr 3, 2008 Jönköping	80521	RN	Excellent	To a very high degree	To a very high degree	Appropriate	6	3	6	4	5	5
2010-07-28 09:27:31	‘Chemo-license’ for RN	Gr 3, 2008 Jönköping	80521	RN	Excellent	To a very high degree	To a very high degree	Appropriate	3		5	3	5	5
2010-07-28 09:29:21	‘Chemo-license’ for RN	Gr 3, 2008 Jönköping	80521	RN	Excellent	To a high degree	To a very high degree	Appropriate	6	4	5	5	6	5
2010-07-28 09:30:24	‘Chemo-license’ for RN	Gr 3, 2008 Jönköping	80521	RN	Excellent	To a very high degree	To a very high degree	Appropriate	4		6	3	6	6
2010-07-28 09:31:13	‘Chemo-license’ for RN	Gr 3, 2008 Jönköping	80521	RN	Excellent	To a high degree	To a very high degree	Appropriate	4	1	6	2	4	5
2011-02-25 11:37:33	Basic oncology RN	Start v 13, 2008	80529	RN	Excellent	To a high degree	To a high degree	High	4	4	5	3	6	6
2011-02-25 11:38:04	Basic oncology RN	Start v 13, 2008	80529	RN	Excellent	To a high degree	To a very high degree	Appropriate	6	5	6	6	5	6
2011-02-25 11:38:35	Basic oncology RN	Start v 13, 2008	80529	RN	Excellent	To a very high degree	To a high degree	Appropriate	6	5	5	4	6	6
2011-02-25 11:39:12	Basic oncology RN	Start v 13, 2008	80529	RN	Excellent	To a high degree	To a high degree	Appropriate	4	6	6	3	6	6
2011-02-25 11:39:52	Basic oncology RN	Start v 13, 2008	80529	RN	Excellent	To a very high degree	To a very high degree	Appropriate	4	4	6	3	6	6
2011-02-25 11:40:27	Basic oncology RN	Start v 13, 2008	80529	RN	Good	To a high degree	To a high degree	High	4	2	6	2	6	6
2011-02-25 11:40:59	Basic oncology RN	Start v 13, 2008	80529	RN	Excellent	To a very high degree	To a very high degree	Appropriate	6	4	6	5	6	6
2011-02-25 11:41:32	Basic oncology RN	Start v 13, 2008	80529	RN	Excellent	To a very high degree	To a very high degree	Appropriate	5	4	6	4	6	6
2011-02-25 11:42:08	Basic oncology RN	Start v 13, 2008	80529	RN	Good	To a very high degree	To a high degree	Appropriate	3	3	6	5	2	5
2011-02-25 11:42:40	Basic oncology RN	Start v 13, 2008	80529	RN	Excellent	To a very high degree	To a very high degree	Appropriate	3	3	6	6	6	6
2011-02-25 11:43:18	Basic oncology RN	Start v 13, 2008	80529	RN	Excellent	To a high degree	To a very high degree	High	5	3	5	4	5	5
2011-02-25 11:43:49	Basic oncology RN	Start v 13, 2008	80529	RN	Excellent	To a very high degree	To a very high degree	Appropriate	6	4	6	3	5	5
2011-02-25 11:44:22	Basic oncology RN	Start v 13, 2008	80529	RN	Excellent	To a very high degree	To a very high degree	Appropriate	5	2	6	3	6	6
2011-02-25 11:46:16	Basic oncology RN	Start v 13, 2008	80529	RN	Excellent	To a very high degree	To a very high degree	Appropriate	6		6	3	6	6
2010-07-29 09:08:27	‘Chemo-license’ for RN	Gr 4, 2008	80604	RN	Excellent	To a high degree	To a high degree	Appropriate	2	1	6	2	6	4
2010-07-29 09:16:53	‘Chemo-license’ for RN	Gr 4, 2008	80604	RN	Excellent	To a very high degree	To a very high degree	Appropriate	5	1	6	2	6	6
2010-07-29 09:18:57	‘Chemo-license’ for RN	Gr 4, 2008	80604	RN	Excellent	To a very high degree	To a very high degree	Appropriate	6	6	6	6	6	6
2010-07-29 09:23:24	‘Chemo-license’ for RN	Gr 4, 2008	80604	RN	Excellent	To a very high degree	To a very high degree	High	6	4	6	5	6	6
2010-07-29 09:32:46	‘Chemo-license’ for RN	Gr 4, 2008	80604	RN	Excellent	To a high degree	To a high degree	Appropriate	5		6	3	6	5
2010-07-29 09:33:51	‘Chemo-license’ for RN	Gr 4, 2008	80604	RN	Excellent	To a very high degree	To a very high degree	Appropriate	5	5	5	5	5	5
2010-07-29 09:35:14	‘Chemo-license’ for RN	Gr 4, 2008	80604	RN	Excellent	To a very high degree	To a very high degree	Appropriate	6		6	5	6	5
2010-07-29 09:37:00	‘Chemo-license’ for RN	Gr 4, 2008	80604	RN	Excellent	To a very high degree	To a very high degree	Appropriate	6	3	6	3	6	6
2010-07-29 09:38:07	‘Chemo-license’ for RN	Gr 4, 2008	80604	RN	Good	To a high degree	To a high degree	Appropriate	5	4	6	4	6	6
2010-07-29 09:40:05	‘Chemo-license’ for RN	Gr 4, 2008	80604	RN	Excellent	To a high degree	To a very high degree	Very low	2	2	4	3	4	4
2010-07-29 09:42:37	‘Chemo-license’ for RN	Gr 4, 2008	80604	RN	Excellent	To a very high degree	To a very high degree	Appropriate	5	4	6	4	5	5
2010-07-29 09:43:32	‘Chemo-license’ for RN	Gr 4, 2008	80604	RN	Excellent	To a high degree	To a very high degree	Very high	4	5	5	5	5	6
2010-07-07 13:49:11	‘Chemo-license’ for SHCA	Gr 3, 2008	80609	SHCA	Excellent	To a very high degree	To a very high degree	High	6	6	6	6	6	6
2010-07-07 13:50:32	‘Chemo-license’ for SHCA	Gr 3, 2008	80609	SHCA	Excellent	To a very high degree	To a very high degree	Appropriate	6	4	6	6	6	6
2010-07-07 13:51:43	‘Chemo-license’ for SHCA	Gr 3, 2008	80609	SHCA	Excellent	To a very high degree	To a very high degree	Appropriate	6	6	6	4	6	6
2010-07-07 13:55:11	‘Chemo-license’ for SHCA	Gr 3, 2008	80609	SHCA	Excellent	Neither to a high degree nor a low degree	To a very high degree	Appropriate	5	5	6	4	6	6
2010-07-07 13:58:08	‘Chemo-license’ for SHCA	Gr 3, 2008	80609	SHCA	Excellent	To a very high degree	To a very high degree	High	4	4	6	6	6	6
2010-07-07 14:00:29	‘Chemo-license’ for SHCA	Gr 3, 2008	80609	SHCA	Excellent	To a very high degree	To a very high degree	Appropriate	6	6	6	6	6	6
2015-10-19 18:42:40	‘Pain-ombudsman’ training	2008:1	80616	RN	Excellent	To a high degree	To a very high degree	Very high	5	4	6	4	6	6
2015-10-19 18:43:39	‘Pain-ombudsman’ training	2008:1	80616	RN	Excellent	Neither to a high degree nor a low degree	Neither to a high degree nor a low degree	Appropriate	2	2	6	3	6	5
2015-10-19 18:44:46	‘Pain-ombudsman’ training	2008:1	80616	RN	Good	To a high degree	To a very high degree	Very high	4	5	6	5	4	5
2015-10-19 18:45:56	‘Pain-ombudsman’ training	2008:1	80616	RN	Excellent	To a high degree	To a very high degree	Appropriate	5	5	6	6	6	6
2015-10-19 18:47:22	‘Pain-ombudsman’ training	2008:1	80616	RN	Good	To a high degree	Neither to a high degree nor a low degree	High	5	2	5	3	6	5
2015-10-19 18:48:22	‘Pain-ombudsman’ training	2008:1	80616	RN	Excellent	To a very high degree	To a very high degree	High	6	4	6	4	6	6
2015-10-19 18:50:21	‘Pain-ombudsman’ training	2008:2	80616	RN	Excellent	To a high degree	To a very high degree	High	5	3	6	2	6	6
2015-10-19 18:51:45	‘Pain-ombudsman’ training	2008:2	80616	RN	Excellent	To a very high degree	To a very high degree	High	6	5	6	5	6	4
2015-10-19 18:52:52	‘Pain-ombudsman’ training	2008:2	80616	RN	Good	To a high degree	To a high degree	Appropriate	3	2	5	2	5	5
2015-10-19 18:54:24	‘Pain-ombudsman’ training	2008:2	80616	RN	Excellent	To a very high degree	To a very high degree	Very low	4	2	6	3	6	5
2011-02-25 12:09:40	Basic oncology RN	Start v 34, 2008	81001	RN	Excellent	To a high degree	To a very high degree	Appropriate	5	3	6	4	6	6
2011-02-25 12:10:10	Basic oncology RN	Start v 34, 2008	81001	RN	Good	To a high degree	To a high degree	Appropriate	4	3	5	3	5	5
2011-02-25 12:10:48	Basic oncology RN	Start v 34, 2008	81001	RN	Excellent	To a very high degree	To a very high degree	High	4	3	6	4	4	6
2011-02-25 12:11:19	Basic oncology RN	Start v 34, 2008	81001	RN	Excellent	To a high degree	To a very high degree	Appropriate	5	5	6	6	6	6
2011-02-25 12:11:52	Basic oncology RN	Start v 34, 2008	81001	RN	Good	To a very high degree	To a very high degree	High	4	4	6	5	6	6
2011-02-25 12:12:20	Basic oncology RN	Start v 34, 2008	81001	RN	Excellent	To a very high degree	To a very high degree	Appropriate	2	2	6	3	5	5
2011-02-25 12:12:59	Basic oncology RN	Start v 34, 2008	81001	RN	Good	Neither to a high degree nor a low degree	To a high degree	High	6	4	6	4	6	5
2011-02-25 12:53:00	Basic oncology RN	Start v 34, 2008	81001	RN	Good	Neither to a high degree nor a low degree	To a high degree	Very high	5	2	6	4	6	4
2011-02-25 12:53:36	Basic oncology RN	Start v 34, 2008	81001	RN	Excellent	To a very high degree	To a very high degree	Very high	6	5	6	4	6	6
2011-02-25 12:54:09	Basic oncology RN	Start v 34, 2008	81001	RN	Excellent	To a very high degree	To a very high degree	Very high	3	4	6	6	6	4
2011-02-25 12:54:44	Basic oncology RN	Start v 34, 2008	81001	RN	Good	To a high degree	To a high degree	Appropriate	4	4	6	5	6	6
2011-02-25 12:55:19	Basic oncology RN	Start v 34, 2008	81001	RN	Good	To a high degree	To a very high degree	High	5	4	6	5	6	6
2011-02-25 12:55:55	Basic oncology RN	Start v 34, 2008	81001	RN	Good	To a high degree	To a very high degree	High	6	5	6	5	5	6
2011-02-25 12:56:28	Basic oncology RN	Start v 34, 2008	81001	RN	Good	To a high degree	To a very high degree	High	6	5	6	5	6	6
2010-07-21 10:19:53	‘Chemo-license’ for RN	Gr 5, 2008	81001	RN	Excellent	To a very high degree	To a very high degree	Appropriate	4	1	6	2	3	5
2010-07-21 10:22:55	‘Chemo-license’ for RN	Gr 5, 2008	81001	RN	Good	To a high degree	To a very high degree	Appropriate	3		3	4	3	4
2010-07-21 10:26:50	‘Chemo-license’ for RN	Gr 5, 2008	81001	RN	Good	To a high degree	To a very high degree	Low	4	3	6	4	4	5
2010-07-21 10:28:32	‘Chemo-license’ for RN	Gr 5, 2008	81001	RN	Excellent	To a very high degree	To a very high degree	Appropriate	6	5	5	4	4	6
2010-07-21 10:30:05	‘Chemo-license’ for RN	Gr 5, 2008	81001	RN	Excellent	To a very high degree	To a very high degree	Appropriate	6	6	6	6	6	6
2010-07-21 10:30:48	‘Chemo-license’ for RN	Gr 5, 2008	81001	RN	Good	To a very high degree	To a very high degree	Appropriate	6		6	6	3	3
2010-07-21 10:31:41	‘Chemo-license’ for RN	Gr 5, 2008	81001	RN	Excellent	To a high degree	To a high degree	Appropriate	6	6	6	6	6	6
2010-07-21 10:32:38	‘Chemo-license’ for RN	Gr 5, 2008	81001	RN	Good	To a high degree	To a high degree	Appropriate	5		5	5	3	5
2010-07-21 10:33:24	‘Chemo-license’ for RN	Gr 5, 2008	81001	RN	Good	To a very high degree	To a very high degree	Appropriate	4		6	4	5	4
2010-07-21 10:34:26	‘Chemo-license’ for RN	Gr 5, 2008	81001	RN	Good	To a very high degree	To a very high degree	Appropriate	6	6	6	6	6	6
2010-07-21 10:35:12	‘Chemo-license’ for RN	Gr 5, 2008	81001	RN	Good	To a very high degree	To a very high degree	Appropriate	6		6	5	5	3
2010-07-21 10:36:38	‘Chemo-license’ for RN	Gr 5, 2008	81001	RN	Good	To a high degree	To a high degree	Appropriate	5	4	5	4	5	5
2011-02-25 12:04:07	Specific oncological nursing in RT	Start v 8, 2008	81016	RN	Neither good nor inferior	Neither to a high degree nor a low degree	In a low degree	Very high	3	1	6	1	4	4
2011-02-25 12:04:42	Specific oncological nursing in RT	Start v 8, 2008	81016	RN	Neither good nor inferior	Neither to a high degree nor a low degree	Neither to a high degree nor a low degree	Very high	6	1	6	1	1	4
2011-02-25 12:05:15	Specific oncological nursing in RT	Start v 8, 2008	81016	RN	Neither good nor inferior	To a very high degree	To a high degree	High	4	1	6	4	5	5
2011-02-25 12:05:55	Specific oncological nursing in RT	Start v 8, 2008	81016	RN	Excellent	To a very high degree	To a very high degree	Very high	5	5	6	5	6	6
2011-02-25 12:06:27	Specific oncological nursing in RT	Start v 8, 2008	81016	RN	Neither good nor inferior	To a high degree	Neither to a high degree nor a low degree	Appropriate	3	1	3	1	3	3
2011-02-25 12:07:03	Specific oncological nursing in RT	Start v 8, 2008	81016	RN	Good	To a very high degree	Neither to a high degree nor a low degree	Appropriate	4	2	6	1	5	4
2011-02-25 12:07:33	Specific oncological nursing in RT	Start v 8, 2008	81016	RN	Good	Neither to a high degree nor a low degree	To a high degree	Appropriate	4	3	4	4	4	4
2011-02-25 12:08:03	Specific oncological nursing in RT	Start v 8, 2008	81016	RN	Good	To a very high degree	To a high degree	Appropriate	5	3	6	2	4	5
2015-10-16 14:21:08	Specific oncological nursing in RT	Karolinska Inst 2008	81029	RN	Good	To a high degree	To a high degree	Appropriate	5	4	6	5	5	6
2015-10-16 14:21:58	Specific oncological nursing in RT	Karolinska Inst 2008	81029	RN	Excellent	To a very high degree	To a very high degree	Appropriate	4	5	6	5	6	6
2015-10-16 14:22:56	Specific oncological nursing in RT	Karolinska Inst 2008	81029	RN	Excellent	To a high degree	To a very high degree	Appropriate	6	6	6	5	6	6
2015-10-16 14:24:13	Specific oncological nursing in RT	Karolinska Inst 2008	81029	RN		To a high degree	To a high degree	Appropriate	4	4	6	4	6	5
2015-10-16 14:25:54	Specific oncological nursing in RT	Karolinska Inst 2008	81029	RN	Good	To a high degree	Neither to a high degree nor a low degree	Very high	3	4	6	3	5	6
2010-07-09 11:35:22	Palliative care SHCA/SHCA	Gr 4, 2008	81104	SHCA	Excellent	To a high degree	To a very high degree	Appropriate	6		6		6	6
2010-07-09 11:38:26	Palliative care SHCA/SHCA	Gr 4, 2008	81104	SHCA	Good	To a very high degree	To a very high degree	Appropriate	6	5	5	6	4	5
2010-07-09 11:39:31	Palliative care SHCA/SHCA	Gr 4, 2008	81104	SHCA	Excellent	To a very high degree	To a very high degree	Appropriate	4	3	6	4	6	6
2010-07-09 11:40:27	Palliative care SHCA/SHCA	Gr 4, 2008	81104	SHCA	Good	To a high degree	To a high degree	High	6	5	6	5	5	5
2010-07-09 11:42:49	Palliative care SHCA/SHCA	Gr 4, 2008	81104	SHCA	Excellent	To a very high degree	To a very high degree	Appropriate	6	6	6	6	6	6
2010-07-09 11:44:02	Palliative care SHCA/SHCA	Gr 4, 2008	81104	SHCA	Excellent	To a high degree	To a very high degree	Appropriate	5	4	6	6	6	6
2010-07-09 11:45:13	Palliative care SHCA/SHCA	Gr 4, 2008	81104	SHCA	Excellent	To a very high degree	To a very high degree	Appropriate	5	5	6	6	5	6
2010-07-09 11:47:39	Palliative care SHCA/SHCA	Gr 4, 2008	81104	SHCA	Excellent	To a very high degree	To a very high degree	Appropriate	6	6	6	5	6	4
2010-07-09 11:49:42	Palliative care SHCA/SHCA	Gr 4, 2008	81104	SHCA	Excellent	To a very high degree	To a very high degree	High	5	5	6	5	6	6
2010-07-09 11:51:21	Palliative care SHCA/SHCA	Gr 4, 2008	81104	SHCA	Excellent	To a very high degree	To a very high degree	Appropriate	5	5	5	5	6	6
2010-07-09 11:52:39	Palliative care SHCA/SHCA	Gr 4, 2008	81104	SHCA	Excellent	To a high degree	To a very high degree	High	5	4	6	4	6	5
2010-07-09 11:54:27	Palliative care SHCA/SHCA	Gr 4, 2008	81104	SHCA	Excellent	To a very high degree	To a very high degree	Appropriate	6	5	6	6	6	6
2010-07-28 08:55:26	‘Chemo-license’ for RN	Gr 6, 2008	81105	RN	Excellent	To a very high degree	To a very high degree	Appropriate	5		6	5	6	6
2010-07-28 08:56:49	‘Chemo-license’ for RN	Gr 6, 2008	81105	RN	Excellent	To a very high degree	To a very high degree	Appropriate	6	6	6	5	5	6
2010-07-28 09:04:04	‘Chemo-license’ for RN	Gr 6, 2008	81105	RN	Excellent	To a very high degree	To a very high degree	Appropriate	6	6	6	4	6	6
2010-07-28 09:06:17	‘Chemo-license’ for RN	Gr 6, 2008	81105	RN	Excellent	To a very high degree	To a very high degree	Appropriate	5	3	6	5	6	6
2010-07-28 09:07:15	‘Chemo-license’ for RN	Gr 6, 2008	81105	RN	Excellent	To a high degree	To a very high degree	Appropriate	6		6		6	6
2010-07-28 09:10:25	‘Chemo-license’ for RN	Gr 6, 2008	81105	RN	Excellent	To a high degree	To a very high degree	Appropriate	2	2	6	5	6	6
2010-07-28 09:12:00	‘Chemo-license’ for RN	Gr 6, 2008	81105	RN	Excellent	To a very high degree	To a very high degree	Appropriate	6	6	6	6	6	6
2010-07-28 09:13:42	‘Chemo-license’ for RN	Gr 6, 2008	81105	RN	Excellent	To a high degree	To a very high degree	Appropriate	5	5	6	5	6	6
2010-07-28 09:14:56	‘Chemo-license’ for RN	Gr 6, 2008	81105	RN	Excellent	To a very high degree	To a very high degree	Appropriate	6	3	6	4	6	6
2010-07-28 09:15:58	‘Chemo-license’ for RN	Gr 6, 2008	81105	RN	Excellent	To a very high degree	To a very high degree	Appropriate	5	4	6	6	6	6
2010-07-28 09:17:20	‘Chemo-license’ for RN	Gr 6, 2008	81105	RN	Excellent	To a very high degree	To a very high degree	Appropriate	5	4	6	4	6	6
2010-07-28 09:19:43	‘Chemo-license’ for RN	Gr 6, 2008	81105	RN	Excellent	To a high degree	To a very high degree	Appropriate	5	4	6	5	6	6
2010-07-28 09:21:50	‘Chemo-license’ for RN	Gr 6, 2008	81105	RN	Excellent	In a low degree	To a high degree	Appropriate	5		6	4	5	5
2010-07-09 09:28:11	‘Chemo-license’ for SHCA	Gr 4, 2008	81112	SHCA	Excellent	To a high degree	To a very high degree	Appropriate	6	4	6	5	6	5
2010-07-09 09:29:19	‘Chemo-license’ for SHCA	Gr 4, 2008	81112	SHCA	Excellent	To a high degree	To a very high degree	Appropriate	5	5	6	6	6	6
2010-07-09 09:30:19	‘Chemo-license’ for SHCA	Gr 4, 2008	81112	SHCA	Excellent	To a high degree	To a very high degree
2010-07-09 09:31:54	‘Chemo-license’ for SHCA	Gr 4, 2008	81112	SHCA	Excellent	To a high degree	To a high degree	Appropriate	6	4	6	4	6	6
2010-07-09 09:37:31	‘Chemo-license’ for SHCA	Gr 4, 2008	81112	SHCA	Excellent	To a very high degree	To a very high degree	Appropriate	6	6	6	6	6	6
2010-07-09 09:38:40	‘Chemo-license’ for SHCA	Gr 4, 2008	81112	SHCA	Excellent	To a high degree	To a very high degree	High	6	6	5	5	6	6
2010-07-09 09:40:07	‘Chemo-license’ for SHCA	Gr 4, 2008	81112	SHCA	Excellent	To a high degree	To a high degree	Appropriate	2	2	6	4	6	4
2010-07-09 09:41:39	‘Chemo-license’ for SHCA	Gr 4, 2008	81112	SHCA	Excellent	To a very high degree	To a very high degree	Appropriate	5	5	6	4	6	6
2015-10-19 18:10:20	‘Pain-ombudsman’ training	2008:3	81113	RN	Excellent	To a very high degree	To a very high degree	High	4	4	5	5	4	5
2015-10-19 18:12:09	‘Pain-ombudsman’ training	2008:3	81113	RN	Excellent	To a high degree	To a high degree	High	6	4	5	4	6	6
2015-10-19 18:13:26	‘Pain-ombudsman’ training	2008:3	81113	RN	Good	Neither to a high degree nor a low degree	To a high degree	High	4	3	6	4	5	5
2015-10-19 18:15:11	‘Pain-ombudsman’ training	2008:3	81113	RN	Good		To a very high degree	High	5	4	6	5	6	5
2015-10-19 18:16:35	‘Pain-ombudsman’ training	2008:3	81113	RN	Good	Neither to a high degree nor a low degree	Neither to a high degree nor a low degree	High	5	3	6	5	6	5
2015-10-19 18:17:48	‘Pain-ombudsman’ training	2008:3	81113	RN	Good	To a high degree	To a high degree	High	4	2	6	3	6	5
2015-10-19 18:19:28	‘Pain-ombudsman’ training	2008:3	81113	RN	Good	Neither to a high degree nor a low degree	Neither to a high degree nor a low degree	High	5	3	5	3	3	5
2015-10-19 18:23:27	‘Pain-ombudsman’ training	2008:3	81113	RN	Excellent	Neither to a high degree nor a low degree	To a high degree	High	1	2	6	3	6	6
2015-10-19 18:24:25	‘Pain-ombudsman’ training	2008:3	81113	RN	Good	To a very high degree	To a very high degree		4	4	6		6	6
2015-10-19 18:25:43	‘Pain-ombudsman’ training	2008:3	81113	RN	Good	To a high degree	Neither to a high degree nor a low degree	Appropriate	2	2	3	2	5	5
2015-10-19 18:26:53	‘Pain-ombudsman’ training	2008:3	81113	RN	Excellent	To a high degree	To a high degree	High	3	3	6	5	6	6
2015-10-19 18:27:47	‘Pain-ombudsman’ training	2008:3	81113	RN	Good	To a high degree	To a high degree	Appropriate	2	2	5	2	6	4
2010-07-20 08:22:52	Basic radiophysics and RT MD	Gr 11, 2008	81114	MD	Excellent	To a very high degree	To a very high degree	High	4	6	4	5	5	5
2010-07-20 08:24:18	Basic radiophysics and RT MD	Gr 11, 2008	81114	MD	Excellent	To a high degree	To a very high degree	High	5	4	6	3	5	6
2010-07-20 08:26:03	Basic radiophysics and RT MD	Gr 11, 2008	81114	MD	Good	To a high degree	To a very high degree	High	3	4	4	4	6	6
2010-07-20 08:33:45	Basic radiophysics and RT MD	Gr 11, 2008	81114	MD	Good	To a high degree	To a high degree	Very high	5	5	5	2	5	5
2010-07-20 08:36:08	Basic radiophysics and RT MD	Gr 11, 2008	81114	MD	Good	To a high degree	To a very high degree	High	2	3	3	4	5	5
2010-07-20 08:39:05	Basic radiophysics and RT MD	Gr 11, 2008	81114	MD	Good	To a very high degree	To a high degree	High	3	4	5	3	3	6
2010-07-20 08:41:29	Basic radiophysics and RT MD	Gr 11, 2008	81114	MD	Excellent	To a very high degree	To a very high degree	High	4	4	6	5	6	6
2010-07-20 08:42:37	Basic radiophysics and RT MD	Gr 11, 2008	81114	MD	Excellent	To a high degree	To a very high degree	High	4	4	5	4	5	6
2010-07-20 08:44:54	Basic radiophysics and RT MD	Gr 11, 2008	81114	MD	Excellent	To a high degree	To a very high degree	High	6	5	6	4	6	6
2010-07-20 08:47:56	Basic radiophysics and RT MD	Gr 11, 2008	81114	MD	Excellent	To a very high degree	To a very high degree	Appropriate	5	5	6	5	6	6
2010-07-07 11:19:35	Palliative care SHCA/SHCA	Gr 5, 2008	81202	SHCA	Excellent	To a very high degree	To a very high degree	High	6	6	6	6	6	5
2010-07-07 11:20:55	Palliative care SHCA/SHCA	Gr 5, 2008	81202	SHCA	Excellent	To a high degree	To a very high degree	Appropriate	6	5	6	5	6	3
2010-07-07 11:23:10	Palliative care SHCA/SHCA	Gr 5, 2008	81202	SHCA	Good	To a high degree	To a very high degree	Appropriate	4	5	6	6	6	6
2010-07-07 11:25:44	Palliative care SHCA/SHCA	Gr 5, 2008	81202	SHCA	Excellent	Neither to a high degree nor a low degree	To a very high degree	Very low	6	4	6	5	6	6
2010-07-07 11:27:45	Palliative care SHCA/SHCA	Gr 5, 2008	81202	SHCA	Excellent	To a very high degree	To a very high degree	Appropriate	3	4	6	3	6	5
2010-07-07 11:29:45	Palliative care SHCA/SHCA	Gr 5, 2008	81202	SHCA	Excellent	To a high degree	To a high degree	Appropriate	3	2	6	5	6	5
2010-07-07 12:15:00	Palliative care SHCA/SHCA	Gr 5, 2008	81202	SHCA	Excellent	To a high degree	To a very high degree	Appropriate	6	3	6	5	5	5
2010-07-07 12:17:22	Palliative care SHCA/SHCA	Gr 5, 2008	81202	SHCA	Excellent	To a high degree	To a very high degree	Appropriate	5	4	6	4	6	6
2010-07-07 12:19:16	Palliative care SHCA/SHCA	Gr 5, 2008	81202	SHCA	Excellent	To a high degree	To a high degree	Appropriate	5	4	6	6	6	6
2010-07-07 12:20:58	Palliative care SHCA/SHCA	Gr 5, 2008	81202	SHCA	Excellent	To a high degree	To a very high degree	Appropriate	6	6	6	4	6	6
2010-07-07 12:24:24	Palliative care SHCA/SHCA	Gr 5, 2008	81202	SHCA	Good	To a high degree	To a high degree	High	3	5	6	5	6	5
2010-07-21 10:41:53	‘Chemo-license’ for RN	Gr 7, 2008	81203	RN	Good	To a high degree		High	4	4	5	4	3	3
2010-07-21 10:42:43	‘Chemo-license’ for RN	Gr 7, 2008	81203	RN	Good	To a high degree	To a high degree	Appropriate	6		6	5	4	4
2010-07-21 10:43:52	‘Chemo-license’ for RN	Gr 7, 2008	81203	RN	Excellent	To a high degree	To a very high degree	Appropriate	6	3	6	4	6	4
2010-07-21 10:45:50	‘Chemo-license’ for RN	Gr 7, 2008	81203	RN	Good	To a high degree	To a high degree	Appropriate	4	4	5	2	4	4
2010-07-21 10:47:50	‘Chemo-license’ for RN	Gr 7, 2008	81203	RN	Excellent	To a high degree	To a very high degree	Appropriate	6	4	4	4	3	3
2010-07-21 10:49:28	‘Chemo-license’ for RN	Gr 7, 2008	81203	RN	Good	To a high degree	To a high degree	Appropriate	5	4	5	4	4	5
2010-07-21 10:51:41	‘Chemo-license’ for RN	Gr 7, 2008	81203	RN	Excellent	To a high degree	To a very high degree	Appropriate	6	3	6	4	6	6
2010-07-21 10:53:10	‘Chemo-license’ for RN	Gr 7, 2008	81203	RN	Excellent	To a very high degree	To a very high degree	Appropriate	5	3	6	3	6	6
2010-07-21 10:54:38	‘Chemo-license’ for RN	Gr 7, 2008	81203	RN	Excellent	To a high degree	To a very high degree	Appropriate	5	5	5	5	6	5
2010-07-21 10:56:01	‘Chemo-license’ for RN	Gr 7, 2008	81203	RN	Excellent	To a very high degree	To a very high degree	Appropriate	6	5	6	3	5	6
2010-07-21 10:57:24	‘Chemo-license’ for RN	Gr 7, 2008	81203	RN	Excellent	To a very high degree	To a very high degree	Appropriate	6	6	6	6	6	6
2010-07-21 10:58:17	‘Chemo-license’ for RN	Gr 7, 2008	81203	RN	Good	To a very high degree	To a very high degree	Appropriate	3	2	6	3	5	5
2010-07-21 10:59:46	‘Chemo-license’ for RN	Gr 7, 2008	81203	RN	Excellent	To a very high degree	To a very high degree	Appropriate	5		6		6	5
2010-07-21 11:01:14	‘Chemo-license’ for RN	Gr 7, 2008	81203	RN	Good	To a very high degree	To a very high degree	Appropriate	6	4	6	5	5	5
2010-07-21 11:02:44	‘Chemo-license’ for RN	Gr 7, 2008	81203	RN	Excellent	To a very high degree	To a very high degree	Appropriate	4	4	6	4	6	6
2010-07-07 14:02:33	‘Chemo-license’ for SHCA	Gr 5, 2008	81210	SHCA	Excellent	To a very high degree	To a very high degree	High	6	3	6		5	6
2010-07-07 14:05:07	‘Chemo-license’ for SHCA	Gr 5, 2008	81210	SHCA	Good	To a very high degree	To a very high degree	Appropriate	2	3	6	5	6	6
2010-07-07 14:07:11	‘Chemo-license’ for SHCA	Gr 5, 2008	81210	SHCA	Excellent	To a high degree	To a very high degree	Very high	5	5	5	6	4	6
2010-07-07 14:08:30	‘Chemo-license’ for SHCA	Gr 5, 2008	81210	SHCA	Excellent	To a high degree	To a high degree	High	4	6	6	6	6	5
2010-07-07 14:10:41	‘Chemo-license’ for SHCA	Gr 5, 2008	81210	SHCA	Excellent	Neither to a high degree nor a low degree	To a very high degree	High	6	5	6	5	6	6
2010-07-07 14:11:12	‘Chemo-license’ for SHCA	Gr 5, 2008	81210	SHCA	Excellent	To a very high degree	To a very high degree	Appropriate	6	5	6	5	6	6
2010-07-07 14:12:00	‘Chemo-license’ for SHCA	Gr 5, 2008	81210	SHCA	Excellent	To a very high degree	To a very high degree	Appropriate	6	6	6	5	5	6
2010-07-07 14:13:35	‘Chemo-license’ for SHCA	Gr 5, 2008	81210	SHCA	Excellent	To a very high degree	To a very high degree	Appropriate	6	4	6	4	5	6
2015-10-19 18:29:29	‘Pain-ombudsman’ training	2008:4	81211	RN	Excellent	To a high degree	To a very high degree	High	5	6	6	5	6	5
2015-10-19 18:30:30	‘Pain-ombudsman’ training	2008:4	81211	RN	Excellent	To a high degree	To a very high degree	High	5	4	6	4	6	5
2015-10-19 18:32:30	‘Pain-ombudsman’ training	2008:4	81211	RN	Excellent	To a high degree	To a very high degree	High	4	3	6	5	6	6
2015-10-19 18:33:36	‘Pain-ombudsman’ training	2008:4	81211	RN	Excellent	To a high degree	To a very high degree	High	5	4	6	5	6	6
2015-10-19 18:34:53	‘Pain-ombudsman’ training	2008:4	81211	RN	Good	To a high degree	To a high degree	Very high	4	4	5	3	3	6
2015-10-19 18:36:22	‘Pain-ombudsman’ training	2008:4	81211	RN	Good	To a high degree	To a high degree	Very high	2	4	5	3	4	2
2015-10-19 18:37:26	‘Pain-ombudsman’ training	2008:4	81211	RN	Excellent	To a very high degree	To a very high degree	Appropriate	6	6	6	5	6	6
2015-10-19 18:39:26	‘Pain-ombudsman’ training	2008:4	81211	RN	Excellent	To a high degree	To a very high degree	Very high	5	3	6	3	6	6
2010-07-07 13:19:41	HVE Basic oncology	Gr 1, 2008	81216	SHCA	Good	Neither to a high degree nor a low degree	Neither to a high degree nor a low degree	High	6	4	6	6	6	6
2010-07-07 13:22:13	HVE Basic oncology	Gr 1, 2008	81216	SHCA	Good	To a very high degree	Neither to a high degree nor a low degree	Very high	5	5	6	5	5	6
2010-07-07 13:22:46	HVE Basic oncology	Gr 1, 2008	81216	SHCA	Neither good nor inferior	Neither to a high degree nor a low degree	Neither to a high degree nor a low degree	High	6	1	5	1	3	1
2010-07-07 13:26:15	HVE Basic oncology	Gr 1, 2008	81216	SHCA	Excellent	To a high degree	To a very high degree	High	5	2	6	2	6	6
2010-07-07 13:29:45	HVE Basic oncology	Gr 1, 2008	81216	SHCA	Excellent	To a high degree	To a very high degree	High	5	6	6	3	6	6
2010-07-07 13:32:48	HVE Basic oncology	Gr 1, 2008	81216	SHCA	Excellent	To a very high degree	To a very high degree	High	6	1	6	1	6	6
2010-07-07 13:33:59	HVE Basic oncology	Gr 1, 2008	81216	SHCA	Excellent	To a high degree	To a very high degree	High	3	3	6	4	6	6
2010-07-07 13:35:20	HVE Basic oncology	Gr 1, 2008	81216	SHCA	Excellent	To a high degree	To a high degree	Very high	5	3	4	3	6	4
2010-07-07 13:38:07	HVE Basic oncology	Gr 1, 2008	81216	SHCA	Good	To a high degree	To a very high degree	High	6	5	5	3	6	6
2010-07-07 13:39:53	HVE Basic oncology	Gr 1, 2008	81216	SHCA	Excellent	To a high degree	To a very high degree	High	5		6		6	6
2010-07-07 13:40:55	HVE Basic oncology	Gr 1, 2008	81216	SHCA	Good	To a high degree	To a high degree	High	4	3	5	3	4	4
2010-07-07 13:42:45	HVE Basic oncology	Gr 1, 2008	81216	SHCA	Excellent	To a high degree	To a very high degree	Very high	5	4		6	6	6
2010-07-07 13:44:08	HVE Basic oncology	Gr 1, 2008	81216	SHCA	Excellent	To a high degree	To a high degree	High	4	3	6	4	4	6
2010-07-07 13:45:38	HVE Basic oncology	Gr 1, 2008	81216	SHCA	Excellent	To a high degree	To a very high degree	High	4	3	6	4	6	5
2011-02-25 13:01:14	Basic oncology RN	Start v 45, 2008	81217	RN	Good	To a high degree	To a very high degree	High	5	4	6	3	6	6
2011-02-25 13:01:54	Basic oncology RN	Start v 45, 2008	81217	RN	Excellent	To a very high degree	To a very high degree	High	3	2	5	5	6	6
2011-02-25 13:02:28	Basic oncology RN	Start v 45, 2008	81217	RN	Excellent	To a very high degree	To a very high degree	High	5	5	6	5	6	6
2011-02-25 13:02:59	Basic oncology RN	Start v 45, 2008	81217	RN	Excellent	To a very high degree	To a very high degree	High	6	6	6	4	6	6
2011-02-25 13:03:38	Basic oncology RN	Start v 45, 2008	81217	RN	Excellent	To a high degree	To a high degree	Appropriate	4	3	6	3	5	6
2011-02-25 13:04:11	Basic oncology RN	Start v 45, 2008	81217	RN	Excellent	To a high degree	To a high degree	High	4	4	6	4	6	6
2011-02-25 13:04:44	Basic oncology RN	Start v 45, 2008	81217	RN	Good	To a high degree	To a high degree	Appropriate	4	3	6	3	4	6
2011-02-25 13:05:16	Basic oncology RN	Start v 45, 2008	81217	RN	Excellent	To a very high degree	To a very high degree	High	5	4	3	4	6	6
2011-02-25 13:06:31	Basic oncology RN	Start v 45, 2008	81217	RN	Excellent	To a high degree	To a very high degree	Appropriate	3	3	6	2	6	6
2011-02-25 13:07:04	Basic oncology RN	Start v 45, 2008	81217	RN	Good	To a very high degree	To a high degree	Appropriate	4	2	5	5	4	6
2011-02-25 13:07:34	Basic oncology RN	Start v 45, 2008	81217	RN	Excellent	To a very high degree	To a very high degree	High	6	4	6	5	6	6
2011-02-25 13:08:03	Basic oncology RN	Start v 45, 2008	81217	RN	Excellent	To a very high degree	To a very high degree	High	6	5	6	5	6	6
2011-02-25 13:08:34	Basic oncology RN	Start v 45, 2008	81217	RN	Excellent	To a high degree	To a very high degree	High	4	3	6	5	6	6
2011-02-25 13:09:03	Basic oncology RN	Start v 45, 2008	81217	RN	Excellent	To a very high degree	To a very high degree	Very high	6	4	6	6	6	6
2010-07-01 11:07:24	Palliative care SHCA/SHCA	Gr 1, 2009	90107	SHCA	Good	To a very high degree	To a high degree	Appropriate	5	4	6	5	5	6
2010-07-01 11:08:54	Palliative care SHCA/SHCA	Gr 1, 2009	90107	SHCA	Excellent	To a very high degree	To a very high degree	High	5	5	5	5	5	5
2010-07-01 11:11:46	Palliative care SHCA/SHCA	Gr 1, 2009	90107	SHCA	Excellent	To a very high degree	To a very high degree	Appropriate	4	3	6	4	6	6
2010-07-01 11:13:01	Palliative care SHCA/SHCA	Gr 1, 2009	90107	SHCA	Excellent	To a high degree	To a very high degree	Appropriate	4		5	4	6	6
2010-07-20 09:20:30	Basic radiophysics and RT MD	Gr 14, 2008 Umeå	90109	MD	Good	To a high degree	To a high degree	Very high	4	3	5	3	4	4
2010-07-20 09:23:11	Basic radiophysics and RT MD	Gr 14, 2008 Umeå	90109	MD	Excellent	To a very high degree	To a very high degree	High	4	2	5	4	5	4
2010-07-20 09:26:51	Basic radiophysics and RT MD	Gr 14, 2008 Umeå	90109	MD	Excellent	To a very high degree	To a very high degree	Very high	4	3	6	5	6	6
2010-07-20 09:28:24	Basic radiophysics and RT MD	Gr 14, 2008 Umeå	90109	MD	Excellent	To a high degree	To a very high degree	High	5	4	5	5	5	5
2010-07-20 09:30:10	Basic radiophysics and RT MD	Gr 14, 2008 Umeå	90109	MD	Good	To a high degree	To a very high degree	Appropriate	5	4	3	3	5	4
2010-07-20 09:32:25	Basic radiophysics and RT MD	Gr 14, 2008 Umeå	90109	MD	Excellent		To a high degree	High	5		4	5		5
2010-07-20 09:32:59	Basic radiophysics and RT MD	Gr 14, 2008 Umeå	90109	MD	Good	To a high degree	To a high degree	Appropriate	5	5	6	6	6	6
2010-07-20 09:34:48	Basic radiophysics and RT MD	Gr 14, 2008 Umeå	90109	MD	Excellent	To a high degree	To a very high degree	Very high	4	4	6	4	6	4
2015-10-16 14:10:16	Specific oncological nursing in RT	Start v 34 2008	90110	RN	Good	To a very high degree	To a high degree	Appropriate	4	4	6	3	5	4
2015-10-16 14:11:22	Specific oncological nursing in RT	Start v 34 2008	90110	RN	Good	To a very high degree	To a very high degree	Appropriate	5	4	6	5	5	6
2015-10-16 14:12:14	Specific oncological nursing in RT	Start v 34 2008	90110	RN	Good	To a very high degree	To a high degree	High	6	4	6	4	4	6
2015-10-16 14:12:55	Specific oncological nursing in RT	Start v 34 2008	90110	RN	Good	To a very high degree	To a high degree	High	6	4	6	4	5	6
2015-10-16 14:13:40	Specific oncological nursing in RT	Start v 34 2008	90110	RN	Good	To a very high degree	To a very high degree	High	6	4	6	5	6	6
2015-10-16 14:14:36	Specific oncological nursing in RT	Start v 34 2008	90110	RN	Good	To a high degree	To a high degree	Appropriate	3	3	5	5	4	4
2015-10-16 14:15:49	Specific oncological nursing in RT	Start v 34 2008	90110	RN	Good	To a very high degree	To a very high degree	Appropriate	2	2	6	4	6	4
2015-10-16 14:17:01	Specific oncological nursing in RT	Start v 34 2008	90110	RN	Good	To a high degree		High	4	3	6	2	5	3
2015-10-16 14:18:23	Specific oncological nursing in RT	Start v 34 2008	90110	RN	Good	To a high degree	Neither to a high degree nor a low degree	Very high	6	3	6	4	4	3
2015-10-16 14:29:39	Specific oncological nursing in RT	Start v 34 2008 Sthlm-Uppsala	90112	RN	Excellent	To a very high degree	To a very high degree	Appropriate	5	4	6	4	6	6
2015-10-16 14:30:35	Specific oncological nursing in RT	Start v 34 2008 Sthlm-Uppsala	90112	RN	Good	To a very high degree	To a very high degree	High	4	3	6	5	6	6
2015-10-16 14:31:22	Specific oncological nursing in RT	Start v 34 2008 Sthlm-Uppsala	90112	RN	Excellent	To a high degree	To a high degree	Appropriate	5	3	6	4	5	5
2015-10-16 14:32:19	Specific oncological nursing in RT	Start v 34 2008 Sthlm-Uppsala	90112	RN	Excellent	To a very high degree	To a very high degree	Appropriate	6	3	6	3	6	6
2015-10-16 14:33:43	Specific oncological nursing in RT	Start v 34 2008 Sthlm-Uppsala	90112	RN	Excellent	To a high degree	To a very high degree	Appropriate	4	2	6	4	6	6
2015-10-16 14:34:29	Specific oncological nursing in RT	Start v 34 2008 Sthlm-Uppsala	90112	RN	Excellent	To a high degree	To a very high degree	Appropriate	6	3	6	4	6	5
2015-10-16 14:35:35	Specific oncological nursing in RT	Start v 34 2008 Sthlm-Uppsala	90112	RN	Good	To a very high degree	To a very high degree	Appropriate	6	3	6	3	6	6
2015-10-16 14:36:33	Specific oncological nursing in RT	Start v 34 2008 Sthlm-Uppsala	90112	RN	Excellent	To a very high degree	To a very high degree	Appropriate	4	3	5	5	4	6
2015-10-16 14:37:33	Specific oncological nursing in RT	Start v 34 2008 Sthlm-Uppsala	90112	RN	Excellent	To a high degree	To a high degree	Appropriate	3	3		4	5	5
2010-07-27 10:04:07	‘Chemo-license’ for RN	Gävle, 2008	90114	RN	Excellent	To a very high degree	To a very high degree	Appropriate	6	3	6	6	6	6
2010-07-27 10:05:29	‘Chemo-license’ for RN	Gävle, 2008	90114	RN	Excellent	To a high degree	To a very high degree	Appropriate	5		5	5	4	6
2010-07-27 10:06:34	‘Chemo-license’ for RN	Gävle, 2008	90114	RN	Excellent	To a very high degree	To a very high degree	Appropriate	5	5	6	5	6	5
2010-07-27 10:08:47	‘Chemo-license’ for RN	Gävle, 2008	90114	RN	Excellent	To a very high degree	To a very high degree	Low	5	2	6	2	6	2
2010-07-27 10:10:42	‘Chemo-license’ for RN	Gävle, 2008	90114	RN	Excellent	To a very high degree	To a very high degree	Appropriate	6	3	6	3	5	4
2010-07-27 10:11:53	‘Chemo-license’ for RN	Gävle, 2008	90114	RN	Excellent	To a very high degree	To a very high degree	Low	6	2	6	3	6	3
2010-07-27 10:13:07	‘Chemo-license’ for RN	Gävle, 2008	90114	RN	Excellent	To a very high degree	To a very high degree	Appropriate	6	5	6	3	5	5
2010-07-27 10:15:39	‘Chemo-license’ for RN	Gävle, 2008	90114	RN	Excellent	To a high degree	To a high degree	Appropriate	5	3	6	4	6	6
2010-07-27 10:16:50	‘Chemo-license’ for RN	Gävle, 2008	90114	RN	Excellent	To a very high degree	To a very high degree	Appropriate	6		6	4	6	6
2010-07-27 10:18:11	‘Chemo-license’ for RN	Gävle, 2008	90114	RN	Excellent	To a very high degree	To a very high degree	Appropriate	3	1	6	3	6	6
2010-07-27 10:19:42	‘Chemo-license’ for RN	Gävle, 2008	90114	RN	Excellent	To a very high degree	To a very high degree	Appropriate	5	5	6	6	6	6
2010-07-27 10:21:14	‘Chemo-license’ for RN	Gävle, 2008	90114	RN	Excellent	To a very high degree	To a very high degree	Appropriate	6		6		6	6
2010-07-27 10:23:09	‘Chemo-license’ for RN	Gävle, 2008	90114	RN	Excellent	To a very high degree	To a very high degree	Appropriate	6	3	6	4	6	5
2010-07-30 09:10:04	Basic radiophysics and RT MD	Gr 12, 2008	90206	MD	Excellent	To a high degree	To a very high degree	High	4	6	5	5	6	5
2010-07-30 09:11:22	Basic radiophysics and RT MD	Gr 12, 2008	90206	MD	Excellent	To a high degree	To a high degree	Very high	2	3	5	4	4	5
2010-07-30 09:12:56	Basic radiophysics and RT MD	Gr 12, 2008	90206	MD	Excellent	To a very high degree	To a very high degree	Appropriate	4	2	6	4	6	4
2010-07-30 09:15:30	Basic radiophysics and RT MD	Gr 12, 2008	90206	MD	Excellent	To a very high degree	To a very high degree	High	4	3	6	3	6	5
2010-07-30 09:17:42	Basic radiophysics and RT MD	Gr 12, 2008	90206	MD	Excellent	To a high degree	To a very high degree	High	4	4	6	3	6	6
2010-07-30 09:18:18	Basic radiophysics and RT MD	Gr 12, 2008	90206	MD	Excellent	To a very high degree	To a very high degree	Very high	5	5	6	5	6	6
2010-07-30 09:19:27	Basic radiophysics and RT MD	Gr 12, 2008	90206	MD	Excellent	To a very high degree	To a very high degree	High	3	3	6	3	6	6
2010-07-30 09:24:59	Basic radiophysics and RT MD	Gr 12, 2008	90206	MD	Excellent	To a very high degree	To a very high degree	Appropriate	5	4	6	4	6	6
2010-07-30 09:27:22	Basic radiophysics and RT MD	Gr 12, 2008	90206	MD	Excellent	To a high degree	To a very high degree	High	6	5	5	6	6	6
2010-07-30 09:28:43	Basic radiophysics and RT MD	Gr 12, 2008	90206	MD	Excellent	To a very high degree	To a very high degree	High	5	5	6	4	4	6
2010-07-30 09:29:52	Basic radiophysics and RT MD	Gr 12, 2008	90206	MD	Excellent	To a high degree	To a very high degree	High	2	3	4	3	6	5
2010-07-30 09:31:18	Basic radiophysics and RT MD	Gr 12, 2008	90206	MD	Excellent	To a high degree	To a very high degree	High	4	4	5	5	6	5
2010-06-23 10:08:23	‘Chemo-license’ for RN	Gr 1, 2009	90211	RN	Excellent	To a very high degree	To a very high degree	Appropriate	6	1	6	4	6	6
2010-06-23 10:10:10	‘Chemo-license’ for RN	Gr 1, 2009	90211	RN	Excellent	To a high degree	To a very high degree	High	6	5	6	4	3	3
2010-06-23 10:12:57	‘Chemo-license’ for RN	Gr 1, 2009	90211	RN	Excellent	To a very high degree	To a very high degree	Appropriate	6	5	6	6	6	6
2010-06-23 10:15:39	‘Chemo-license’ for RN	Gr 1, 2009	90211	RN	Excellent	To a very high degree	To a very high degree	Very high	4	3	6	5	6	5
2010-06-23 10:17:38	‘Chemo-license’ for RN	Gr 1, 2009	90211	RN	Excellent	To a high degree	To a very high degree	Appropriate	6	1	5	6	6	5
2010-06-23 10:20:17	‘Chemo-license’ for RN	Gr 1, 2009	90211	RN	Excellent	To a very high degree	To a very high degree	High	6		6	4	6	5
2010-06-23 10:30:07	‘Chemo-license’ for RN	Gr 1, 2009	90211	RN	Excellent	To a very high degree	To a very high degree	Appropriate	6	2	6	5	6	6
2010-06-23 10:32:05	‘Chemo-license’ for RN	Gr 1, 2009	90211	RN	Excellent	To a very high degree	To a very high degree	Appropriate	4	2	6	5	5	6
2010-06-23 10:37:01	‘Chemo-license’ for RN	Gr 1, 2009	90211	RN	Excellent	To a high degree	To a very high degree	Appropriate	6	5	6	3	6	5
2010-06-23 10:39:45	‘Chemo-license’ for RN	Gr 1, 2009	90211	RN	Excellent	To a high degree	To a very high degree	Appropriate	5	3	5	5	6	6
2010-06-23 10:42:37	‘Chemo-license’ for RN	Gr 1, 2009	90211	RN	Excellent	To a high degree	To a very high degree	High	4	3	5	4	6	6
2010-07-01 10:28:43	HVE Basic oncology	Gr 2, 2009	90318	SHCA	Excellent	To a high degree	To a very high degree	High	4	2	6	2	6	6
2010-07-01 10:30:34	HVE Basic oncology	Gr 2, 2009	90318	SHCA	Excellent	To a very high degree	To a high degree	Appropriate	5	4	5	3	4	5
2010-07-01 10:33:30	HVE Basic oncology	Gr 2, 2009	90318	SHCA	Excellent	To a high degree	To a very high degree	High	6	5	6	4	6	6
2010-07-01 10:34:35	HVE Basic oncology	Gr 2, 2009	90318	SHCA	Excellent	To a very high degree	To a very high degree	High	6	4	6	5	6	6
2010-07-01 10:36:12	HVE Basic oncology	Gr 2, 2009	90318	SHCA	Excellent	To a very high degree	To a very high degree	High	6	4	6	6	6	6
2010-07-01 10:39:56	HVE Basic oncology	Gr 2, 2009	90318	SHCA	Good	In a low degree	Neither to a high degree nor a low degree	Appropriate	4	4	5	4	4	2
2010-07-01 10:43:26	HVE Basic oncology	Gr 2, 2009	90318	SHCA	Excellent	To a high degree	To a high degree	Appropriate	6	6	6	4	6	6
2010-07-01 10:45:13	HVE Basic oncology	Gr 2, 2009	90318	SHCA	Excellent	To a high degree	To a very high degree	Appropriate	6	5	6	4	6	6
2010-07-01 10:49:30	HVE Basic oncology	Gr 2, 2009	90318	SHCA	Excellent	To a high degree	To a very high degree	High	6	4	6	5	6	5
2010-07-01 10:52:24	Palliative care SHCA/SHCA	Gr 2, 2009	90324	SHCA	Excellent	To a very high degree	To a very high degree	High	5	5	6	5	5	6
2010-07-01 10:54:01	Palliative care SHCA/SHCA	Gr 2, 2009	90324	SHCA	Good	To a high degree	To a very high degree	Appropriate	6	3	5	4	4	3
2010-07-01 10:54:57	Palliative care SHCA/SHCA	Gr 2, 2009	90324	SHCA	Excellent	To a high degree	To a very high degree	Appropriate	4	3	6	4	6	5
2010-07-01 10:56:28	Palliative care SHCA/SHCA	Gr 2, 2009	90324	SHCA	Excellent	To a high degree	To a very high degree	Appropriate	4		5	3	6	6
2010-07-01 10:58:52	Palliative care SHCA/SHCA	Gr 2, 2009	90324	SHCA	Excellent	Neither to a high degree nor a low degree	To a high degree	Appropriate	5		5	3	5	5
2010-07-01 11:00:56	Palliative care SHCA/SHCA	Gr 2, 2009	90324	SHCA	Excellent	To a high degree	To a very high degree	Appropriate	5		6	4	6	6
2010-07-01 11:02:31	Palliative care SHCA/SHCA	Gr 2, 2009	90324	SHCA	Excellent	To a high degree	To a very high degree	Appropriate	6	5	5	6	6	6
2010-07-01 11:03:53	Palliative care SHCA/SHCA	Gr 2, 2009	90324	SHCA	Excellent	To a very high degree	To a very high degree	Appropriate	6		6	6	6	6
2010-07-01 11:06:16	Palliative care SHCA/SHCA	Gr 2, 2009	90324	SHCA	Excellent	To a very high degree	To a very high degree	Appropriate	3		6	6	6	6
2011-02-28 13:02:02	Palliative care SHCA/SHCA	Gr 2, 2009	90324	SHCA	Excellent	To a very high degree	To a very high degree	Appropriate	3		6	6	6	6
2011-02-28 13:02:35	Palliative care SHCA/SHCA	Gr 2, 2009	90324	SHCA	Excellent	To a very high degree	To a very high degree	Appropriate	6		6	6	6	6
2011-02-28 13:03:09	Palliative care SHCA/SHCA	Gr 2, 2009	90324	SHCA	Excellent	To a high degree	To a very high degree	Appropriate	6	5	5	6	6	6
2011-02-28 13:03:46	Palliative care SHCA/SHCA	Gr 2, 2009	90324	SHCA	Excellent	To a high degree	To a very high degree	Appropriate	5		6	4	6	6
2011-02-28 13:04:23	Palliative care SHCA/SHCA	Gr 2, 2009	90324	SHCA	Excellent	Neither to a high degree nor a low degree	To a high degree	Appropriate	5		5	3	5	5
2011-02-28 13:04:57	Palliative care SHCA/SHCA	Gr 2, 2009	90324	SHCA	Excellent	To a high degree	To a very high degree	Appropriate	4		5	3	6	6
2011-02-28 13:05:34	Palliative care SHCA/SHCA	Gr 2, 2009	90324	SHCA	Excellent	To a high degree	To a very high degree	Appropriate	4	3	6		6	5
2011-02-28 13:06:05	Palliative care SHCA/SHCA	Gr 2, 2009	90324	SHCA	Good	To a high degree	To a very high degree	Appropriate	6	3	5	4	4	3
2011-02-28 13:06:39	Palliative care SHCA/SHCA	Gr 2, 2009	90324	SHCA	Excellent	To a very high degree	To a very high degree	High	5		6	5	5	6
2010-06-24 09:41:20	‘Chemo-license’ for RN	Gr 2, 2009	90325	RN	Excellent	To a very high degree	To a very high degree	High	6	1	6	2	6	6
2010-06-24 09:42:52	‘Chemo-license’ for RN	Gr 2, 2009	90325	RN	Excellent	To a very high degree	To a very high degree	Appropriate	6	5	6	6	5	6
2010-06-24 09:45:42	‘Chemo-license’ for RN	Gr 2, 2009	90325	RN	Excellent	To a high degree	To a very high degree	Appropriate	3	2	3	4	3	5
2010-06-24 10:00:38	‘Chemo-license’ for RN	Gr 2, 2009	90325	RN	Excellent	To a high degree	To a high degree	Appropriate	5	2	6	5	6	6
2010-06-24 10:06:00	‘Chemo-license’ for RN	Gr 2, 2009	90325	RN	Good	To a very high degree	To a very high degree	Appropriate	6	1	5	1	5	5
2010-06-24 10:14:17	‘Chemo-license’ for RN	Gr 2, 2009	90325	RN	Excellent	To a high degree	To a high degree	Appropriate	5	2	5	3	4	5
2010-06-24 10:16:05	‘Chemo-license’ for RN	Gr 2, 2009	90325	RN	Good	To a high degree	Neither to a high degree nor a low degree	Appropriate	4	3	6	4	6	5
2010-06-24 10:17:16	‘Chemo-license’ for RN	Gr 2, 2009	90325	RN	Excellent	In a low degree	To a very high degree	Appropriate	6		6	6	6	6
2010-06-24 10:19:16	‘Chemo-license’ for RN	Gr 2, 2009	90325	RN	Excellent	To a very high degree	To a very high degree	Appropriate	5	5	5	4	6	6
2010-06-24 10:22:35	‘Chemo-license’ for RN	Gr 2, 2009	90325	RN	Excellent	To a very high degree	To a very high degree	Appropriate	6	5	6	4	6	6
2010-06-24 10:23:51	‘Chemo-license’ for RN	Gr 2, 2009	90325	RN	Excellent	In a low degree	To a very high degree	Appropriate	4	2	6	4	6	4
2010-07-02 14:20:42	‘Chemo-license’ for SHCA	Gr 1, 2009	90401	SHCA	Excellent	To a very high degree	To a very high degree	Appropriate	5	3	6	3	6	5
2010-07-02 14:21:18	‘Chemo-license’ for SHCA	Gr 1, 2009	90401	SHCA	Excellent	To a high degree	To a very high degree	High	5	4	6	4	6	5
2010-07-02 14:23:53	‘Chemo-license’ for SHCA	Gr 1, 2009	90401	SHCA	Excellent	To a very high degree	To a very high degree	Low	6	6	6	6	6	6
2010-07-02 14:25:24	‘Chemo-license’ for SHCA	Gr 1, 2009	90401	SHCA	Excellent	To a high degree	To a very high degree	Appropriate	6	5	6	5	6	6
2010-07-02 14:27:07	‘Chemo-license’ for SHCA	Gr 1, 2009	90401	SHCA	Excellent	To a high degree	To a very high degree	Appropriate	5	5	5	5	5	5
2010-07-02 14:27:50	‘Chemo-license’ for SHCA	Gr 1, 2009	90401	SHCA	Excellent	To a very high degree	To a very high degree	Appropriate	4	3	6	5	6	5
2010-07-02 14:29:04	‘Chemo-license’ for SHCA	Gr 1, 2009	90401	SHCA	Excellent	To a very high degree	To a very high degree	Appropriate	6	4	6	6	6	6
2010-07-02 14:29:39	‘Chemo-license’ for SHCA	Gr 1, 2009	90401	SHCA	Excellent	To a very high degree	To a very high degree	Very high	6	6	6	6	6	6
2010-07-02 14:31:53	‘Chemo-license’ for SHCA	Gr 1, 2009	90401	SHCA	Excellent	To a very high degree	To a very high degree	Appropriate	6	5	6	6	6	6
2010-07-02 14:32:42	‘Chemo-license’ for SHCA	Gr 1, 2009	90401	SHCA	Excellent	To a very high degree	To a very high degree
2010-07-02 14:33:31	‘Chemo-license’ for SHCA	Gr 1, 2009	90401	SHCA	Excellent	To a very high degree	To a very high degree	Appropriate	6	6	6	6	6	6
2010-07-02 14:35:15	‘Chemo-license’ for SHCA	Gr 1, 2009	90401	SHCA	Excellent	To a very high degree	To a very high degree	Appropriate	5	5	6	5	5	6
2010-07-02 14:36:23	‘Chemo-license’ for SHCA	Gr 1, 2009	90401	SHCA	Excellent	To a high degree	To a high degree	Appropriate	6				4	5
2010-07-02 14:37:38	‘Chemo-license’ for SHCA	Gr 1, 2009	90401	SHCA	Excellent	To a very high degree	To a very high degree	Appropriate	4	4	6	6	6	6
2015-10-19 10:04:51	Advanced program in IGRT	Linköping vt 2009	90421	RN	Good	To a high degree	Neither to a high degree nor a low degree	High	3	3	5	2	1	3
2015-10-19 10:05:58	Advanced program in IGRT	Linköping vt 2009	90421	RN	Good	To a very high degree	To a very high degree	High	1	3	6	1	6	1
2015-10-19 10:06:43	Advanced program in IGRT	Linköping vt 2009	90421	RN	Excellent	To a very high degree	To a very high degree	High	5	4	5		6	5
2015-10-19 10:07:32	Advanced program in IGRT	Linköping vt 2009	90421	RN	Good	To a high degree	To a high degree	Appropriate	2	2	5	3	4	3
2015-10-19 10:08:43	Advanced program in IGRT	Linköping vt 2009	90421	MD	Good	To a high degree	To a high degree	High	5	5	4	5	5	4
2015-10-19 10:09:32	Advanced program in IGRT	Linköping vt 2009	90421	RN	Good	To a high degree	To a high degree	High	5	5	4	4	5	3
2015-10-19 10:11:20	Advanced program in IGRT	Linköping vt 2009	90421	MD	Excellent	To a very high degree	To a very high degree	High	3	3	6	1	5	3
2015-10-19 10:12:06	Advanced program in IGRT	Linköping vt 2009	90421	MD	Good	To a high degree	To a high degree	Appropriate	3	3	5	4	5	5
2015-10-19 10:13:14	Advanced program in IGRT	Linköping vt 2009	90421	RN	Good	Neither to a high degree nor a low degree	Neither to a high degree nor a low degree	Appropriate	3	2	6	5	6	5
2015-10-19 10:14:02	Advanced program in IGRT	Linköping vt 2009	90421	RN	Good	To a high degree	To a high degree	Appropriate	4	5	5	4	5	4
2015-10-19 10:14:57	Advanced program in IGRT	Linköping vt 2009	90421	RN	Good	To a high degree	To a high degree	Appropriate	5	4	6		6	3
2015-10-19 10:16:40	Advanced program in IGRT	Linköping vt 2009	90421	Physist	Inferior	In a very low degree	In a very low degree	Very high	1	1	3	2	5	1
2015-10-19 10:17:20	Advanced program in IGRT	Linköping vt 2009	90421	RN	Good	To a high degree	To a high degree	High					4	4
2015-10-19 10:18:18	Advanced program in IGRT	Linköping vt 2009	90421	RN	Good	Neither to a high degree nor a low degree	To a high degree	Very high	2	2	4	3	3	2
2015-10-19 10:19:18	Advanced program in IGRT	Linköping vt 2009	90421	RN	Good	To a high degree	To a high degree	High	4	4	5	3	4	4
2015-10-19 10:20:07	Advanced program in IGRT	Linköping vt 2009	90421	RN	Good	To a high degree	To a high degree	High	5	2	5	2	5	3
2015-10-19 10:21:16	Advanced program in IGRT	Linköping vt 2009	90421	RN	Good	To a high degree	Neither to a high degree nor a low degree	Appropriate	3	3	4	3	4	2
2015-10-19 10:22:19	Advanced program in IGRT	Linköping vt 2009	90421	RN	Good	To a high degree	To a high degree	High	3	3	5	4	6	4
2015-10-19 10:23:12	Advanced program in IGRT	Linköping vt 2009	90421	RN	Good	To a high degree	To a high degree	High	4	4	6	4	5	2
2015-10-19 10:24:14	Advanced program in IGRT	Linköping vt 2009	90421	RN	Good	Neither to a high degree nor a low degree	To a high degree	High	1	4	5	4	5	1
2015-10-19 10:25:14	Advanced program in IGRT	Linköping vt 2009	90421	RN	Good	To a high degree	To a high degree	High	3	3	5	4	5
2015-10-19 10:26:00	Advanced program in IGRT	Linköping vt 2009	90421	RN	Good	To a high degree	To a high degree	Appropriate	4	4	6	4	5	1
2015-10-19 10:26:50	Advanced program in IGRT	Linköping vt 2009	90421	RN	Good	To a high degree	To a high degree	High	1	4	5	4	5	1
2015-10-19 10:27:46	Advanced program in IGRT	Linköping vt 2009	90421	RN	Good	To a high degree	To a high degree	High	6	3	6	5	3	2
2015-10-19 10:28:37	Advanced program in IGRT	Linköping vt 2009	90421	RN	Good	Neither to a high degree nor a low degree	To a high degree	Appropriate	3	3	5	3	5	3
2015-10-19 10:29:42	Advanced program in IGRT	Linköping vt 2009	90421	RN	Good	To a high degree	Neither to a high degree nor a low degree	Appropriate	6	3	3	3	5	4
2015-10-19 10:30:54	Advanced program in IGRT	Linköping vt 2009	90421	RN	Good	To a high degree	To a very high degree	Very high			6	4	4	1
2015-10-19 10:32:11	Advanced program in IGRT	Linköping vt 2009	90421	RN	Good	Neither to a high degree nor a low degree	To a high degree	Appropriate	1	2	6	2	6	3
2011-02-28 12:57:58	Specific oncological nursing in RT	Start v 50, 2008 Sthlm	90428	RN	Good	To a high degree	To a high degree	Appropriate	6	4	6	4	5	4
2011-02-28 12:58:33	Specific oncological nursing in RT	Start v 50, 2008 Sthlm	90428	RN	Good	To a high degree	To a very high degree	Appropriate	4	6	1	5	2	3
2011-02-28 12:59:06	Specific oncological nursing in RT	Start v 50, 2008 Sthlm	90428	RN	Excellent	To a very high degree	To a very high degree	High	5	4	6	4	4	5
2011-02-28 12:59:43	Specific oncological nursing in RT	Start v 50, 2008 Sthlm	90428	RN	Good	To a high degree	To a high degree	Appropriate	2	5	1	6	3	4
2011-02-28 13:00:18	Specific oncological nursing in RT	Start v 50, 2008 Sthlm	90428	RN	Neither good nor inferior	Neither to a high degree nor a low degree	Neither to a high degree nor a low degree	High	4	3	1	2	5	6
2011-02-28 13:00:53	Specific oncological nursing in RT	Start v 50, 2008 Sthlm	90428	RN	Good	To a high degree	Neither to a high degree nor a low degree	Appropriate	3	3	1	1	1	6
2010-06-24 13:08:08	‘Chemo-license’ for RN	Gr 3, 2009	90429	RN	Excellent	To a high degree	To a very high degree	Appropriate	6	5	6	6	6	6
2010-06-24 13:09:25	‘Chemo-license’ for RN	Gr 3, 2009	90429	RN	Excellent	To a high degree	To a high degree	Appropriate	6	3	5	3	6	6
2010-06-24 13:10:07	‘Chemo-license’ for RN	Gr 3, 2009	90429	RN	Excellent	To a very high degree	To a very high degree	High	5		5	4	6	6
2010-06-24 13:20:57	‘Chemo-license’ for RN	Gr 3, 2009	90429	RN	Excellent	To a very high degree	To a very high degree	Appropriate	6	5	6	6	6	6
2010-06-24 13:22:13	‘Chemo-license’ for RN	Gr 3, 2009	90429	RN	Excellent	To a very high degree	To a very high degree	Very high	6	2	6	1	6	6
2010-06-24 13:23:17	‘Chemo-license’ for RN	Gr 3, 2009	90429	RN	Excellent	To a high degree	To a high degree	Appropriate	3	3	6	3	6	5
2010-06-24 13:25:01	‘Chemo-license’ for RN	Gr 3, 2009	90429	RN	Excellent	To a high degree	To a high degree	Appropriate	5	5	5	5	5	5
2010-06-24 13:27:01	‘Chemo-license’ for RN	Gr 3, 2009	90429	RN	Excellent	Neither to a high degree nor a low degree	Neither to a high degree nor a low degree	Appropriate	6	2	6	3	6	6
2010-06-24 13:28:38	‘Chemo-license’ for RN	Gr 3, 2009	90429	RN	Excellent	To a high degree	To a very high degree	Appropriate	5	4	6	5	6	6
2010-06-24 13:30:02	‘Chemo-license’ for RN	Gr 3, 2009	90429	RN	Excellent	To a very high degree	To a very high degree	Appropriate	4	1	6	1	5	6
2010-06-24 13:32:13	‘Chemo-license’ for RN	Gr 3, 2009	90429	RN	Good	To a very high degree	To a very high degree	Appropriate	5	5	6	4	5	6
2010-06-24 13:34:19	‘Chemo-license’ for RN	Gr 3, 2009	90429	RN	Excellent	To a very high degree	To a very high degree	Appropriate	6	5	6	6	6	6
2010-06-24 13:35:38	‘Chemo-license’ for RN	Gr 3, 2009	90429	RN	Good	To a very high degree	To a very high degree	Appropriate	6		5		6	6
2010-06-24 13:36:18	‘Chemo-license’ for RN	Gr 3, 2009	90429	RN	Good	Neither to a high degree nor a low degree	Neither to a high degree nor a low degree	Appropriate	4	4	4	4	4	4
2011-02-28 12:48:26	Specific oncological nursing in RT	Start v 50, 2008 Lund	90429	RN	Good	To a high degree	To a high degree	Appropriate	6	5	3	3	6	6
2011-02-28 12:49:00	Specific oncological nursing in RT	Start v 50, 2008 Lund	90429	RN	Excellent	To a very high degree	To a very high degree	High	6	3	6	6	6	6
2011-02-28 12:49:38	Specific oncological nursing in RT	Start v 50, 2008 Lund	90429	RN	Good	To a very high degree	To a very high degree	Appropriate	4	3	5	3	5	5
2011-02-28 12:50:12	Specific oncological nursing in RT	Start v 50, 2008 Lund	90429	RN	Excellent	To a very high degree	To a very high degree	High	6	6	6	5	6	6
2011-02-28 12:50:45	Specific oncological nursing in RT	Start v 50, 2008 Lund	90429	RN	Good	To a high degree	Neither to a high degree nor a low degree	Appropriate	3	2	4	5	3	3
2011-02-28 12:51:21	Specific oncological nursing in RT	Start v 50, 2008 Lund	90429	RN	Good	To a high degree	To a high degree	Low	5	4	6	5	5	4
2011-02-28 12:51:55	Specific oncological nursing in RT	Start v 50, 2008 Lund	90429	RN	Good	To a high degree	To a high degree	Appropriate	6	4	6	3	6	6
2011-02-28 12:56:51	Specific oncological nursing in RT	Start v 50, 2008 Lund	90429	RN	Excellent	To a very high degree	To a very high degree	High	6	4	6	6	6	6
2010-07-01 10:13:16	Palliative care SHCA/SHCA	Gr 3, 2009	90505	SHCA	Excellent	Neither to a high degree nor a low degree	To a very high degree	Very high	4	3	6	6	6	6
2010-07-01 10:13:56	Palliative care SHCA/SHCA	Gr 3, 2009	90505	SHCA	Excellent	To a high degree	To a very high degree	High	5	5	6	6	6	6
2010-07-01 10:14:49	Palliative care SHCA/SHCA	Gr 3, 2009	90505	SHCA	Excellent	To a high degree	To a very high degree	Appropriate	5	5	6	5	6	6
2010-07-01 10:16:01	Palliative care SHCA/SHCA	Gr 3, 2009	90505	SHCA	Excellent	To a high degree	To a high degree	High	4	4	6	6	4	5
2010-07-01 10:16:53	Palliative care SHCA/SHCA	Gr 3, 2009	90505	SHCA	Excellent	To a high degree	To a very high degree	Appropriate	4	4	5	5	5	5
2010-07-01 10:17:49	Palliative care SHCA/SHCA	Gr 3, 2009	90505	SHCA	Excellent	To a high degree	To a very high degree	Appropriate	3	3	6	2	5	6
2010-07-01 10:18:53	Palliative care SHCA/SHCA	Gr 3, 2009	90505	SHCA	Excellent	To a very high degree	To a very high degree	High	3	2	6	4	6	6
2010-07-01 10:20:22	Palliative care SHCA/SHCA	Gr 3, 2009	90505	SHCA	Excellent	To a very high degree	To a very high degree	High	4		6	4	6	6
2010-07-01 10:21:47	Palliative care SHCA/SHCA	Gr 3, 2009	90505	SHCA	Excellent	To a high degree	To a very high degree	High	4	2	6	2	3	6
2010-07-01 10:23:04	Palliative care SHCA/SHCA	Gr 3, 2009	90505	SHCA	Good	To a high degree	To a high degree	High	5	3	4	4	5	6
2010-07-01 10:24:44	Palliative care SHCA/SHCA	Gr 3, 2009	90505	SHCA	Excellent	To a very high degree	To a very high degree	Appropriate	3	2	6	2	6	6
2010-07-01 10:26:17	Palliative care SHCA/SHCA	Gr 3, 2009	90505	SHCA	Good	To a high degree	To a high degree	High	5	4	6	3	6	5
2010-07-08 14:32:26	HVE Basic oncology	Gr 3, 2009	90506	SHCA	Excellent	To a high degree	To a very high degree	High	6	4	6	4	5	6
2010-07-08 14:34:33	HVE Basic oncology	Gr 3, 2009	90506	SHCA	Excellent	To a high degree	To a high degree	High	6	6	6	6	6	6
2010-07-08 14:36:06	HVE Basic oncology	Gr 3, 2009	90506	SHCA	Excellent	To a high degree	To a very high degree	High	6	6	6	4	6	6
2010-07-08 14:38:04	HVE Basic oncology	Gr 3, 2009	90506	SHCA	Good	To a very high degree	Neither to a high degree nor a low degree	High	4	4	3	3	3	3
2010-07-08 14:39:31	HVE Basic oncology	Gr 3, 2009	90506	SHCA	Good	To a high degree	To a very high degree	High	4	6	6	5	6	6
2010-07-08 14:40:27	HVE Basic oncology	Gr 3, 2009	90506	SHCA	Good	Neither to a high degree nor a low degree	To a high degree	Appropriate	1	1	6	1	4	4
2010-07-08 14:42:23	HVE Basic oncology	Gr 3, 2009	90506	SHCA	Excellent	To a very high degree	To a very high degree	Very high	4		4	5	5	5
2010-07-08 14:44:44	HVE Basic oncology	Gr 3, 2009	90506	SHCA	Excellent	To a very high degree	To a very high degree	High	6	4	6	4	6	6
2010-07-08 14:46:35	HVE Basic oncology	Gr 3, 2009	90506	SHCA	Excellent	To a high degree	To a very high degree	High	4	2	6	4	6	6
2010-07-08 14:49:06	HVE Basic oncology	Gr 3, 2009	90506	SHCA	Excellent	To a high degree	To a very high degree	Very high	5	4	6		6	5
2015-10-19 17:39:54	‘Pain-ombudsman’ training	2009:1	90512	RN	Excellent	To a high degree	To a high degree		5	4	4	6	6	5
2015-10-19 17:42:40	‘Pain-ombudsman’ training	2009:1	90512	RN	Excellent	To a high degree	To a high degree	High	5	5	6	6	5	5
2015-10-19 17:43:53	‘Pain-ombudsman’ training	2009:1	90512	RN	Excellent	To a high degree	To a high degree	High	6	6	6	6	6	4
2015-10-19 17:46:32	‘Pain-ombudsman’ training	2009:1	90512	RN	Good	To a high degree	To a high degree	High	4	2	6	3	6	6
2015-10-19 17:47:48	‘Pain-ombudsman’ training	2009:1	90512	RN	Excellent	To a high degree	To a very high degree	High	4	5	6	3	3
2015-10-19 17:48:55	‘Pain-ombudsman’ training	2009:1	90512	RN	Excellent	To a high degree	To a very high degree	High	6	6	6	5	6	6
2015-10-19 17:50:18	‘Pain-ombudsman’ training	2009:1	90512	RN	Excellent	To a high degree	To a very high degree	Appropriate	4		4		4	4
2015-10-19 17:51:26	‘Pain-ombudsman’ training	2009:1	90512	RN	Excellent	To a high degree	To a very high degree	High	5	4	6	5	4	4
2015-10-19 17:53:04	‘Pain-ombudsman’ training	2009:1	90512	RN	Excellent	To a very high degree	To a very high degree	Appropriate	5	3	6	5	6	5
2015-10-19 17:55:08	‘Pain-ombudsman’ training	2009:1	90512	RN	Good	To a high degree	To a high degree	High	3	3	5	3	5	5
2010-06-24 12:28:27	‘Chemo-license’ for RN	Gr 4, 2009 Jönköping	90513	RN	Good	To a high degree	To a high degree	Appropriate	5		5	5	4	4
2010-06-24 12:30:37	‘Chemo-license’ for RN	Gr 4, 2009 Jönköping	90513	RN	Excellent	To a high degree	To a very high degree	Appropriate	5		6	3	5	6
2010-06-24 12:31:50	‘Chemo-license’ for RN	Gr 4, 2009, Jönköping	90513	RN	Excellent	To a high degree	To a very high degree	Appropriate	5		6	2	4	4
2010-06-24 12:33:00	‘Chemo-license’ for RN	Gr 4, 2009, Jönköping	90513	RN	Excellent	To a high degree	To a high degree	High	5	5		4	5	6
2010-06-24 12:35:29	‘Chemo-license’ for RN	Gr 4, 2009, Jönköping	90513	RN	Good	To a very high degree	To a very high degree	Appropriate	6		5	2	4	5
2010-06-24 12:36:53	‘Chemo-license’ for RN	Gr 4, 2009, Jönköping	90513	RN	Excellent	To a high degree	To a very high degree	Appropriate	4	5	6	4	6	6
2010-06-24 12:37:44	‘Chemo-license’ for RN	Gr 4, 2009, Jönköping	90513	RN	Good	To a very high degree	To a very high degree	Appropriate	5		5	3	3	5
2010-06-24 12:45:32	‘Chemo-license’ for RN	Gr 4, 2009, Jönköping	90513	RN	Good	Neither to a high degree nor a low degree	Neither to a high degree nor a low degree	Appropriate	4		6	3	4	4
2010-06-24 12:46:42	‘Chemo-license’ for RN	Gr 4, 2009, Jönköping	90513	RN	Good	To a high degree	To a very high degree	Appropriate	6		5		3	3
2010-06-24 12:48:13	‘Chemo-license’ for RN	Gr 4, 2009, Jönköping	90513	RN	Good	To a high degree	To a high degree	Appropriate	4	4	3	3	4	4
2010-06-24 12:50:53	‘Chemo-license’ for RN	Gr 4, 2009, Jönköping	90513	RN	Good	To a very high degree	To a high degree	Appropriate	5	4	4	3	3	4
2010-06-24 12:52:20	‘Chemo-license’ for RN	Gr 4, 2009, Jönköping	90513	RN	Good	To a very high degree	To a high degree	Appropriate	6	5	4	6	5	4
2015-10-16 15:46:59	Advanced program in RT	Sthlm	90525	RN	Good	Neither to a high degree nor a low degree	To a high degree	Appropriate	2	2	6	4	5
2015-10-16 15:48:44	Advanced program in RT	Sthlm	90525	RN	Good	Neither to a high degree nor a low degree	Neither to a high degree nor a low degree	Very high	2	2	5	4	5	5
2015-10-16 15:51:11	Advanced program in RT	Sthlm	90525	RN	Good	To a high degree	To a high degree	Appropriate	2	2	6	3		5
2015-10-16 15:52:09	Advanced program in RT	Sthlm	90525	RN	Good	To a high degree	To a high degree	Appropriate	3	3	6		4	4
2015-10-16 15:53:18	Advanced program in RT	Sthlm	90525	RN	Good	Neither to a high degree nor a low degree	To a high degree	Appropriate	3	4	4	3	4	3
2015-10-16 15:54:03	Advanced program in RT	Sthlm	90525	RN	Good	To a very high degree	To a very high degree	Appropriate	4	4	6	5	5	3
2015-10-16 15:54:51	Advanced program in RT	Sthlm	90525	RN	Good	Neither to a high degree nor a low degree	To a very high degree	Appropriate	5	3	5	3	5
2011-02-28 11:39:56	Basic oncology RN	Start v 14, 2009 KI	90604	RN	Excellent	To a very high degree	To a very high degree	Appropriate	3	1	6	6	6	6
2011-02-28 11:40:54	Basic oncology RN	Start v 14, 2009 KI	90604	RN	Excellent	To a high degree	To a very high degree	Appropriate	4	4	6	4	4	6
2011-02-28 11:41:30	Basic oncology RN	Start v 14, 2009 KI	90604	RN	Excellent	To a high degree	To a very high degree	Appropriate	4	3	6	3	5	5
2011-02-28 11:42:06	Basic oncology RN	Start v 14, 2009 KI	90604	RN	Good	To a high degree	To a high degree	Appropriate	5	3	6	4	5	3
2011-02-28 11:42:39	Basic oncology RN	Start v 14, 2009 KI	90604	RN	Good	To a very high degree	To a high degree	Low	3		6	3	5	6
2011-02-28 11:43:13	Basic oncology RN	Start v 14, 2009 KI	90604	RN	Excellent	To a very high degree	To a very high degree	Appropriate	6	5	6	6	6	3
2011-02-28 11:43:51	Basic oncology RN	Start v 14, 2009 KI	90604	RN	Good	To a very high degree	To a high degree	Appropriate	5	3	6	6	3	3
2011-02-28 11:44:23	Basic oncology RN	Start v 14, 2009 KI	90604	RN	Excellent	To a very high degree	To a very high degree	Appropriate	6	4	6	4	6	5
2011-02-28 11:45:03	Basic oncology RN	Start v 14, 2009 KI	90604	RN	Excellent	To a high degree	To a very high degree	Appropriate	5	5	6	5	5	5
2011-02-28 11:45:39	Basic oncology RN	Start v 14, 2009 KI	90604	RN	Good	To a high degree	To a high degree	Appropriate	4	2	6	4	6	4
2011-02-28 11:46:14	Basic oncology RN	Start v 14, 2009 KI	90604	RN	Excellent	To a high degree	To a very high degree	High	2	2	6	5	5	6
2011-02-28 11:46:44	Basic oncology RN	Start v 14, 2009 KI	90604	RN	Excellent	To a very high degree	To a very high degree	Appropriate	5	4	6	4	6	6
2011-02-28 11:47:19	Basic oncology RN	Start v 14, 2009 KI	90604	RN	Excellent	To a very high degree	To a high degree	Appropriate	4	4	6	5	6	5
2011-02-28 11:48:00	Basic oncology RN	Start v 14, 2009 KI	90604	RN	Excellent	To a very high degree	To a very high degree	Appropriate	3	1	6	4	5	3
2011-02-28 11:48:34	Basic oncology RN	Start v 14, 2009 KI	90604	RN	Excellent	To a very high degree	To a very high degree	Appropriate	3	3	6	5	4	4
2011-02-28 11:49:10	Basic oncology RN	Start v 14, 2009 KI	90604	RN	Good	To a high degree	To a high degree	Appropriate	2	2	5	2	5	3
2011-02-28 11:49:44	Basic oncology RN	Start v 14, 2009 KI	90604	RN	Excellent	Neither to a high degree nor a low degree	To a high degree	Appropriate	6	6	5	3	5	6
2011-02-28 11:50:20	Basic oncology RN	Start v 14, 2009 KI	90604	RN	Good	To a high degree	To a high degree	Appropriate	2	5	5	2	5	5
2011-02-28 11:50:54	Basic oncology RN	Start v 14, 2009 KI	90604	RN	Excellent	To a high degree	To a very high degree	Appropriate	4	2		6	6	6
2011-02-28 11:51:26	Basic oncology RN	Start v 14, 2009 KI	90604	RN	Excellent	To a very high degree	To a very high degree	Very high	5	5	6	6	6	5
2011-02-28 11:52:00	Basic oncology RN	Start v 14, 2009 KI	90604	RN	Excellent	To a high degree	To a very high degree	Appropriate	5	5	6	5	6	6
2011-02-28 11:52:40	Basic oncology RN	Start v 14, 2009 KI	90604	RN	Neither good nor inferior	To a high degree	To a high degree	High	5		6		6	5
2011-02-28 11:53:16	Basic oncology RN	Start v 14, 2009 KI	90604	RN	Excellent	Neither to a high degree nor a low degree	To a high degree	Appropriate	5	5	6	6	6	3
2011-02-28 11:53:52	Basic oncology RN	Start v 14, 2009 KI	90604	RN	Good	Neither to a high degree nor a low degree	To a high degree	High	6	6	5	5	5	5
2011-02-28 11:54:30	Basic oncology RN	Start v 14, 2009 KI	90604	RN	Excellent	To a very high degree	To a very high degree	Appropriate	5	5	5	5	3	5
2011-02-28 11:55:06	Basic oncology RN	Start v 14, 2009 KI	90604	RN	Excellent	To a high degree	To a high degree	Appropriate	4	1	5	3	5	5
2010-07-09 11:55:53	‘Chemo-license’ for RN	Gävle våren 2009	90609	RN	Excellent	To a high degree	To a very high degree	Very high	5	4	6	6	5	5
2010-07-09 11:57:04	‘Chemo-license’ for RN	Gävle våren 2009	90609	RN	Excellent	To a very high degree	To a very high degree	Appropriate	5	3	6	5	6	6
2010-07-09 11:58:01	‘Chemo-license’ for RN	Gävle våren 2009	90609	RN	Excellent	To a very high degree	To a very high degree	Appropriate	6		5	3	6	6
2010-07-09 11:59:03	‘Chemo-license’ for RN	Gävle våren 2009	90609	RN	Excellent	To a high degree	To a very high degree	Appropriate	5	3	6	4	6	4
2010-07-09 11:59:59	‘Chemo-license’ for RN	Gävle våren 2009	90609	RN	Excellent	To a very high degree	To a very high degree	Appropriate	5	4	6	5	6	6
2010-07-09 12:00:57	‘Chemo-license’ for RN	Gävle våren 2009	90609	RN	Good	To a very high degree	To a very high degree	Appropriate	6	5	5	5	5	5
2010-07-09 12:02:05	‘Chemo-license’ for RN	Gävle våren 2009	90609	RN	Good	To a high degree	To a very high degree	Appropriate	4	4	5	3	5	5
2010-07-09 12:02:47	‘Chemo-license’ for RN	Gävle våren 2009	90609	RN	Excellent	To a very high degree	To a high degree	Appropriate	5	5	5	5	5	5
2010-07-09 12:03:33	‘Chemo-license’ for RN	Gävle våren 2009	90609	RN	Excellent	To a high degree	To a very high degree	Low	3	1	4	2	5	6
2010-07-09 12:04:46	‘Chemo-license’ for RN	Gävle våren 2009	90609	RN	Excellent	To a high degree	To a very high degree	Appropriate	6	3	6	5	6	6
2010-06-30 11:14:36	Basic radiophysics and RT MD	Gr 13, 2009	90612	MD	Excellent	To a very high degree	To a very high degree	High	6	4	5	4	4	6
2010-06-30 11:17:58	Basic radiophysics and RT MD	Gr 13, 2009	90612	MD	Excellent	To a very high degree	To a very high degree	High	4	4	6	4	5	6
2010-06-30 11:21:15	Basic radiophysics and RT MD	Gr 13, 2009	90612	MD	Excellent	To a very high degree	To a very high degree	High	5	4	5	5	6	6
2010-06-30 11:25:11	Basic radiophysics and RT MD	Gr 13, 2009	90612	MD	Excellent	To a very high degree	To a very high degree	Appropriate	4	5	5	4	6	5
2010-06-30 11:27:17	Basic radiophysics and RT MD	Gr 13, 2009	90612	MD	Excellent	To a very high degree	To a very high degree	High	3	5	5	3	5	5
2010-06-30 11:30:54	Basic radiophysics and RT MD	Gr 13, 2009	90612	MD	Excellent	To a very high degree	To a very high degree	High	5	5	6	4	5	5
2010-06-30 11:32:55	Basic radiophysics and RT MD	Gr 13, 2009	90612	MD	Excellent	To a very high degree	To a very high degree	High	4	4	6	5	6	6
2010-06-30 11:34:28	Basic radiophysics and RT MD	Gr 13, 2009	90612	MD	Excellent	To a very high degree	To a very high degree	Very high	5	4	6	5	6	6
2010-06-30 11:35:13	Basic radiophysics and RT MD	Gr 13, 2009	90612	MD	Excellent	To a very high degree	To a very high degree	High	6	5	6	5	5	6
2010-06-30 11:36:36	Basic radiophysics and RT MD	Gr 13, 2009	90612	MD	Excellent	To a very high degree	To a very high degree	Appropriate	4	5		5	6	6
2010-06-30 11:40:45	Basic radiophysics and RT MD	Gr 13, 2009	90612	MD	Excellent	To a very high degree	To a very high degree	Appropriate	4	4	6	3	6	6
2010-07-09 12:09:02	‘Chemo-license’ for RN	Gr 6, 2009	90916	RN	Excellent	To a high degree	To a high degree	Appropriate	5	4	4	4	4	4
2010-07-09 12:10:45	‘Chemo-license’ for RN	Gr 6, 2009	90916	RN	Excellent	Neither to a high degree nor a low degree	To a high degree	Appropriate	4		5	5	6	6
2010-07-09 12:13:03	‘Chemo-license’ for RN	Gr 6, 2009	90916	RN	Excellent	To a very high degree	To a very high degree	Appropriate	6	1	6	1	5	6
2010-07-09 12:14:59	‘Chemo-license’ for RN	Gr 6, 2009	90916	RN	Excellent	To a high degree	To a very high degree	High	6	6	6	4	6	6
2010-07-09 12:16:35	‘Chemo-license’ for RN	Gr 6, 2009	90916	RN	Good	To a very high degree	To a very high degree	Appropriate	6		6	4	5	5
2010-07-09 12:18:34	‘Chemo-license’ for RN	Gr 6, 2009	90916	RN	Good	To a high degree	To a high degree	Appropriate	6		5	2	3	4
2010-07-09 12:20:17	‘Chemo-license’ for RN	Gr 6, 2009	90916	RN	Excellent	To a high degree	To a high degree	Appropriate	4	4	5	6	5	6
2010-07-09 12:23:04	‘Chemo-license’ for RN	Gr 6, 2009	90916	RN	Excellent	To a very high degree	To a very high degree	Appropriate	5	3	6	3	5	5
2010-07-09 12:24:13	‘Chemo-license’ for RN	Gr 6, 2009	90916	RN	Excellent	To a very high degree	To a very high degree	Appropriate	4		6	3	6	6
2010-07-09 12:24:53	‘Chemo-license’ for RN	Gr 6, 2009	90916	RN	Good	To a high degree	To a very high degree	Appropriate	4	1	3	4	4	5
2010-07-09 12:25:44	‘Chemo-license’ for RN	Gr 6, 2009	90916	RN	Excellent	To a very high degree	To a very high degree	Appropriate	4		4	5	6	5
2010-07-09 12:27:22	‘Chemo-license’ for RN	Gr 6, 2009	90916	RN	Excellent	To a very high degree	To a very high degree	Appropriate	4		5	4	6	6
2010-07-02 14:00:26	HVE Basic oncology	Gr 4, 2009	91007	SHCA	Good	Neither to a high degree nor a low degree	To a high degree	High	5	4	5	5	5	4
2010-07-02 14:02:28	HVE Basic oncology	Gr 4, 2009	91007	SHCA	Excellent	To a very high degree	To a very high degree	Appropriate	1	4	6	5	4	5
2010-07-02 14:04:05	HVE Basic oncology	Gr 4, 2009	91007	SHCA	Excellent	To a very high degree	To a very high degree	High	4	3	5	4	5	6
2010-07-02 14:06:13	HVE Basic oncology	Gr 4, 2009	91007	SHCA	Excellent	To a high degree	To a very high degree	High	2	3	6	6	5	6
2010-07-02 14:07:18	HVE Basic oncology	Gr 4, 2009	91007	SHCA	Excellent	To a high degree	To a high degree	Very high	3	3	6	4	6	6
2010-07-02 14:09:12	HVE Basic oncology	Gr 4, 2009	91007	SHCA	Excellent	To a high degree	To a very high degree	High	6	5	6	6	5	6
2010-07-02 14:10:41	HVE Basic oncology	Gr 4, 2009	91007	SHCA	Good	Neither to a high degree nor a low degree	To a very high degree	Appropriate	3	2	6	2	6	5
2010-07-02 14:13:57	HVE Basic oncology	Gr 4, 2009	91007	SHCA	Good	To a high degree	Neither to a high degree nor a low degree	Very high	5	4	6	6	6	6
2010-07-02 14:16:03	HVE Basic oncology	Gr 4, 2009	91007	SHCA	Excellent	To a high degree	To a high degree	High	3	3	6	5	5	6
2010-07-02 14:19:14	HVE Basic oncology	Gr 4, 2009	91007	SHCA	Good	Neither to a high degree nor a low degree	To a very high degree	Appropriate	5	3	5	5	6	6
2010-07-13 10:23:21	‘Chemo-license’ for RN	Gr 7, 2009	91014	RN	Excellent	To a very high degree	To a very high degree	Appropriate	6	3	6	3	2	2
2010-07-13 10:24:48	‘Chemo-license’ for RN	Gr 7, 2009	91014	RN	Good	To a high degree	To a very high degree	Appropriate	3	4	6	5	5	6
2010-07-13 10:27:03	‘Chemo-license’ for RN	Gr 7, 2009	91014	RN	Good	Neither to a high degree nor a low degree	To a high degree	Low	4	4	6	4	5	6
2010-07-13 10:27:58	‘Chemo-license’ for RN	Gr 7, 2009	91014	RN	Excellent	To a high degree	To a very high degree	Appropriate	6	6	6	6	6	6
2010-07-13 10:29:47	‘Chemo-license’ for RN	Gr 7, 2009	91014	RN	Excellent	To a high degree	Neither to a high degree nor a low degree	Appropriate	6	1	6	1	6	3
2010-07-13 10:31:18	‘Chemo-license’ for RN	Gr 7, 2009	91014	RN	Good	To a high degree	To a high degree	Appropriate	6	4	6	4	5	5
2010-07-13 10:33:15	‘Chemo-license’ for RN	Gr 7, 2009	91014	RN	Excellent	To a high degree	To a very high degree	Appropriate	6		6	2	6	6
2010-07-13 10:33:49	‘Chemo-license’ for RN	Gr 7, 2009	91014	RN	Good	To a high degree	To a high degree	Appropriate	5	1	5	1	5	3
2010-07-13 10:34:55	‘Chemo-license’ for RN	Gr 7, 2009	91014	RN	Excellent	To a very high degree	To a very high degree	Appropriate	5	4	5	4	6	6
2010-07-13 10:36:18	‘Chemo-license’ for RN	Gr 7, 2009	91014	RN	Excellent	To a very high degree	To a very high degree	Appropriate	6		5	4	5	5
2010-07-13 10:38:07	‘Chemo-license’ for RN	Gr 7, 2009	91014	RN	Excellent	To a very high degree	To a very high degree	High	6	3	5	3	6	6
2010-07-13 10:41:17	‘Chemo-license’ for RN	Gr 7, 2009	91014	RN	Excellent	To a high degree	To a very high degree	Appropriate	3	3	5		5	6
2015-10-16 15:21:59	Basic oncology	Start v 34 2009	91023	RN	Excellent	To a high degree	To a high degree	Appropriate	4	1	6	5	5	5
2015-10-16 15:23:44	Basic oncology	Start v 34 2009	91023	RN	Excellent	To a high degree	To a very high degree	Appropriate	4	3	6	3	6	6
2015-10-16 15:27:42	Basic oncology	Start v 34 2009	91023	RN	Excellent	To a very high degree	To a very high degree	Appropriate	6	3	6	4	5	6
2015-10-16 15:28:25	Basic oncology	Start v 34 2009	91023	RN	Excellent	To a high degree	To a very high degree		6	5	6	5	6	6
2015-10-16 15:29:16	Basic oncology	Start v 34 2009	91023	RN	Excellent	To a very high degree	To a very high degree	Appropriate	6	5	6	5	6	6
2015-10-16 15:30:09	Basic oncology	Start v 34 2009	91023	RN	Excellent	To a high degree	To a very high degree	Appropriate	4		6	5	6	6
2015-10-16 15:30:54	Basic oncology	Start v 34 2009	91023	RN	Excellent	To a high degree	To a very high degree	High	5	3	6	5	6	6
2015-10-16 15:31:50	Basic oncology	Start v 34 2009	91023	RN	Excellent	To a very high degree	To a very high degree	Appropriate	6	6	6	6	6	6
2015-10-16 15:37:50	Organ-specific oncology RN	Start v 34 2009	91023	RN	Excellent	To a very high degree	To a very high degree	Appropriate	4	3	6	5	6	6
2015-10-16 15:38:35	Organ-specific oncology RN	Start v 34 2009	91023	RN	Excellent	To a high degree	To a very high degree	Appropriate	6	6	6	5	5	6
2015-10-16 15:39:14	Organ-specific oncology RN	Start v 34 2009	91023	RN	Excellent	To a very high degree	To a very high degree	Appropriate	6	6	6	5	6	6
2015-10-16 15:40:02	Organ-specific oncology RN	Start v 34 2009	91023	RN	Excellent	To a very high degree	To a very high degree	Appropriate	4		6	5	6	6
2015-10-16 15:41:18	Organ-specific oncology RN	Start v 34 2009	91023	RN	Excellent	To a very high degree	To a very high degree	High	5	4	6	5	6	6
2015-10-16 15:42:13	Organ-specific oncology RN	Start v 34 2009	91023	RN	Excellent	To a very high degree	To a very high degree		6	6	6	5	6	6
2015-10-16 15:43:06	Organ-specific oncology RN	Start v 34 2009	91023	RN	Good	To a high degree	To a high degree	Appropriate	5	1	5	4	5	5
2015-10-16 15:43:52	Organ-specific oncology RN	Start v 34 2009	91023	RN	Good	To a high degree	To a very high degree	Appropriate	5	4	6	4	6	6
2015-10-19 17:57:21	‘Pain-ombudsman’ training	2009:2	91109	RN	Good	To a high degree	In a low degree	High	4	4	5	4	3	4
2015-10-19 17:58:43	‘Pain-ombudsman’ training	2009:2	91109	RN	Excellent	To a high degree	To a very high degree	High	6	4	6	4	4	4
2015-10-19 18:00:03	‘Pain-ombudsman’ training	2009:2	91109	RN	Excellent	To a very high degree	To a very high degree	High	2	3	6	3	6	6
2015-10-19 18:02:00	‘Pain-ombudsman’ training	2009:2	91109	RN	Excellent	Neither to a high degree nor a low degree	To a very high degree	High			6	2	5	6
2015-10-19 18:03:09	‘Pain-ombudsman’ training	2009:2	91109	RN	Excellent	To a high degree	To a very high degree	Appropriate	6		6	6	6	6
2015-10-19 18:04:47	‘Pain-ombudsman’ training	2009:2	91109	RN	Excellent	To a very high degree	To a very high degree	Appropriate	4	5	6	5	6	6
2015-10-19 18:05:41	‘Pain-ombudsman’ training	2009:2	91109	RN	Excellent	Neither to a high degree nor a low degree	To a very high degree	Appropriate	5	4	6	5	6	6
2015-10-19 18:06:33	‘Pain-ombudsman’ training	2009:2	91109	RN	Excellent	To a high degree	To a high degree	Appropriate	3	2	5	3	6	4
2015-10-19 18:08:08	‘Pain-ombudsman’ training	2009:2	91109	RN	Excellent	To a very high degree	To a very high degree	High	5	5	6	6	6	6
2010-07-02 10:13:16	HVE Basic oncology	Gr 5, 2009	91111	SHCA	Excellent	To a high degree	To a very high degree	Appropriate	2	4	4		5	6
2010-07-02 10:15:34	HVE Basic oncology	Gr 5, 2009	91111	SHCA	Good	To a high degree	To a very high degree	High	5	5	3	3	6	6
2010-07-02 10:19:02	HVE Basic oncology	Gr 5, 2009	91111	SHCA	Excellent	To a high degree	To a very high degree	Appropriate	4	4	6	5	6	5
2010-07-02 10:21:35	HVE Basic oncology	Gr 5, 2009	91111	SHCA	Excellent	To a high degree	To a very high degree	High	4	3	6	4	6	6
2010-07-02 10:28:15	HVE Basic oncology	Gr 5, 2009	91111	SHCA	Excellent	To a high degree	To a very high degree	High	3	2	6	5	6	6
2010-07-02 10:31:17	HVE Basic oncology	Gr 5, 2009	91111	SHCA	Excellent	To a high degree	To a very high degree	High	5	5	6	5	6	6
2010-07-02 10:33:28	HVE Basic oncology	Gr 5, 2009	91111	SHCA	Excellent	To a very high degree	To a very high degree	High	4	3	6	3	6	6
2010-07-02 10:36:21	HVE Basic oncology	Gr 5, 2009	91111	SHCA	Excellent	To a high degree	To a very high degree	Very high	4	1	6	2	4	4
2010-07-02 10:38:37	HVE Basic oncology	Gr 5, 2009	91111	SHCA	Good	To a high degree	To a high degree	Very high	3	1	6	3	6	3
2010-07-02 10:41:56	HVE Basic oncology	Gr 5, 2009	91111	SHCA	Excellent	To a very high degree	To a very high degree	Appropriate	3	2	6	3	6	6
2010-07-13 10:45:08	Basic radiophysics and RT MD	Gr 15, 2009	91117	MD	Excellent	To a high degree	To a very high degree	Appropriate	4	3	6	4	6	6
2010-07-13 10:48:50	Basic radiophysics and RT MD	Gr 15, 2009	91117	MD	Excellent	To a very high degree	To a very high degree	High	3	4	5	4	5	5
2010-07-13 10:55:57	Basic radiophysics and RT MD	Gr 15, 2009	91117	MD	Excellent	To a very high degree	To a high degree	High	4	5	4	5	4	4
2010-07-13 10:57:34	Basic radiophysics and RT MD	Gr 15, 2009	91117	MD	Excellent	To a very high degree	To a very high degree	Appropriate	3	5	6	5	6	6
2010-07-13 10:58:49	Basic radiophysics and RT MD	Gr 15, 2009	91117	MD	Excellent	To a very high degree	To a very high degree	High	4	5	6	5	6	6
2010-07-13 11:00:58	Basic radiophysics and RT MD	Gr 15, 2009	91117	MD	Excellent	To a high degree	To a very high degree	Appropriate	3	3	4	4	4	3
2010-07-13 11:02:11	Basic radiophysics and RT MD	Gr 15, 2009	91117	MD	Good	To a high degree	To a high degree	High	5	5	5	4	5	5
2010-07-06 10:50:20	Palliative care SHCA/SHCA	Gr 6, 2009	91129	SHCA	Excellent	To a high degree	To a very high degree	Appropriate	4	4	6	6	6	6
2010-07-06 10:52:32	Palliative care SHCA/SHCA	Gr 6, 2009	91129	SHCA	Excellent	To a high degree	To a high degree	Appropriate	3	3	6		5	5
2010-07-06 10:54:39	Palliative care SHCA/SHCA	Gr 6, 2009	91129	SHCA	Excellent	To a high degree	To a high degree	Appropriate	5	5	6	5	5	6
2010-07-06 10:57:06	Palliative care SHCA/SHCA	Gr 6, 2009	91129	SHCA	Excellent	To a high degree	To a very high degree	High	4	3	6	6	5	6
2010-07-06 11:01:47	Palliative care SHCA/SHCA	Gr 6, 2009	91129	SHCA	Good	To a very high degree	To a very high degree	Appropriate	3	5	5	5	5	5
2010-07-06 11:03:34	Palliative care SHCA/SHCA	Gr 6, 2009	91129	SHCA	Excellent	To a high degree	To a very high degree	High	5	4	6	5	5	5
2010-07-06 11:05:56	Palliative care SHCA/SHCA	Gr 6, 2009	91129	SHCA	Excellent	To a high degree	To a very high degree	Very high	5		6		6	6
2010-07-06 11:07:35	Palliative care SHCA/SHCA	Gr 6, 2009	91129	SHCA	Excellent	To a high degree	To a very high degree	Appropriate	6	5	6	4	6	6
2010-07-06 11:10:11	Palliative care SHCA/SHCA	Gr 6, 2009	91129	SHCA	Good	To a high degree	To a high degree	Low	6	2	5	2	5	6
2010-07-06 11:11:25	Palliative care SHCA/SHCA	Gr 6, 2009	91129	SHCA	Good	To a high degree	To a high degree	Appropriate	6		2	3	5	4
2010-07-06 11:17:29	‘Chemo-license’ for SHCA	Gr 3, 2009	91202	SHCA	Excellent	To a high degree	To a very high degree	High	5	5	5	5	5	5
2010-07-06 11:19:52	‘Chemo-license’ for SHCA	Gr 3, 2009	91202	SHCA	Excellent	To a very high degree	To a very high degree	Appropriate	5	4	6	3	6	6
2010-07-06 11:22:13	‘Chemo-license’ for SHCA	Gr 3, 2009	91202	SHCA	Excellent	To a high degree	To a very high degree	Appropriate	6	3	6	3	6	6
2010-07-06 11:23:34	‘Chemo-license’ for SHCA	Gr 3, 2009	91202	SHCA	Excellent	To a high degree	To a high degree	Appropriate	6	5	6	5	6	6
2010-07-06 11:25:29	‘Chemo-license’ for SHCA	Gr 3, 2009	91202	SHCA	Excellent	To a very high degree	To a very high degree	Very high	6	5	6	5	6	6
2010-07-06 11:26:33	‘Chemo-license’ for SHCA	Gr 3, 2009	91202	SHCA	Excellent	To a very high degree	To a very high degree	Appropriate	6	6	6	6	6	6
2010-07-06 11:27:29	‘Chemo-license’ for SHCA	Gr 3, 2009	91202	SHCA	Excellent	To a very high degree	To a very high degree	Appropriate	6	6	6	6	6	6
2010-07-13 11:03:29	‘Chemo-license’ for RN	Gr 9, 2009	91209	RN	Excellent	To a high degree	To a high degree	Appropriate	6	3	6	4	5	6
2010-07-13 11:04:32	‘Chemo-license’ for RN	Gr 9, 2009	91209	RN	Good	To a high degree	To a high degree	High	3		5		5	5
2010-07-13 11:05:52	‘Chemo-license’ for RN	Gr 9, 2009	91209	RN	Excellent	To a very high degree	To a very high degree	Appropriate	6		6		5	6
2010-07-13 11:07:13	‘Chemo-license’ for RN	Gr 9, 2009	91209	RN	Excellent	To a very high degree	To a very high degree
2010-07-13 11:08:42	‘Chemo-license’ for RN	Gr 9, 2009	91209	RN	Excellent	To a very high degree		Low		4	6	4	6	5
2010-07-13 11:10:02	‘Chemo-license’ for RN	Gr 9, 2009	91209	RN	Excellent	To a very high degree	To a very high degree	Appropriate	5		6	3	6	6
2010-07-13 11:11:08	‘Chemo-license’ for RN	Gr 9, 2009	91209	RN	Excellent	To a very high degree	To a high degree	Appropriate	5		6	2	5	5
2010-07-13 11:13:12	‘Chemo-license’ for RN	Gr 9, 2009	91209	RN	Excellent	To a high degree	To a very high degree	Appropriate	5		6	5	5	6
2010-07-13 11:14:59	‘Chemo-license’ for RN	Gr 9, 2009	91209	RN	Excellent	To a very high degree	To a very high degree	Appropriate	5		5	4	6	6
2010-07-13 11:15:43	‘Chemo-license’ for RN	Gr 9, 2009	91209	RN	Excellent	To a high degree	To a high degree	Appropriate	6	1	6	1	6	6
2010-07-13 11:16:56	‘Chemo-license’ for RN	Gr 9, 2009	91209	RN	Excellent	To a high degree	To a very high degree	Appropriate	6		5	5	5	6
2010-07-13 11:18:30	‘Chemo-license’ for RN	Gr 9, 2009	91209	RN	Excellent	To a high degree	To a very high degree	Appropriate	6	4	6	4	5	4
2010-07-13 11:20:34	‘Chemo-license’ for RN	Gr 9, 2009	91209	RN	Excellent	To a very high degree	To a very high degree	High	6	2	6	6	6	6
2010-07-02 13:46:59	HVE Basic oncology	Gr 6, 2009	91216	SHCA	Excellent	To a very high degree	To a very high degree	High	6	6	6	6	6	6
2010-07-02 13:49:29	HVE Basic oncology	Gr 6, 2009	91216	SHCA	Excellent	To a high degree	To a very high degree	High	5	5	6	5	6	5
2010-07-02 13:51:19	HVE Basic oncology	Gr 6, 2009	91216	SHCA	Excellent	To a very high degree	To a very high degree	Appropriate	4		6		6	5
2010-07-02 13:52:20	HVE Basic oncology	Gr 6, 2009	91216	SHCA	Excellent	Neither to a high degree nor a low degree	To a high degree	Appropriate	6	4	6	6	6	6
2010-07-02 13:53:31	HVE Basic oncology	Gr 6, 2009	91216	SHCA	Excellent	To a high degree	To a very high degree	High	6	6	6	6	6	6
2010-07-02 13:55:27	HVE Basic oncology	Gr 6, 2009	91216	SHCA	Excellent	To a high degree	To a very high degree	High	4	4	5	5		5
2010-07-02 13:56:13	HVE Basic oncology	Gr 6, 2009	91216	SHCA	Excellent	To a high degree	To a very high degree	High	5	4	5	6	5
2010-07-02 13:56:56	HVE Basic oncology	Gr 6, 2009	91216	SHCA	Excellent	To a very high degree	To a very high degree	High	5	2	6	5	6	6
2010-07-02 13:57:32	HVE Basic oncology	Gr 6, 2009	91216	SHCA	Excellent	To a very high degree	To a very high degree
2015-10-16 13:16:41	Basic oncology	v 45 2009	100120	RN	Excellent	To a very high degree	To a very high degree	Appropriate	6	6	6	6	6	6
2015-10-16 13:19:58	Basic oncology	v 45 2009	100120	RN	Excellent	To a very high degree	To a very high degree	Appropriate	6	5	6	5	6	6
2015-10-16 13:20:53	Basic oncology	v 45 2009	100120	RN	Excellent	To a high degree	To a very high degree	High	5	3	5	4	6	5
2015-10-16 13:21:39	Basic oncology	v 45 2009	100120	RN	Good	To a very high degree	To a very high degree	Appropriate	5	4	6	4	4	5
2015-10-16 13:22:28	Basic oncology	v 45 2009	100120	RN	Excellent	To a very high degree	To a very high degree	Appropriate	5	3	6	6	6	6
2015-10-16 13:23:04	Basic oncology	v 45 2009	100120	RN	Excellent	To a very high degree	To a very high degree	High	4	3	6	6	6	6
2015-10-16 13:23:54	Basic oncology	v 45 2009	100120	RN		To a very high degree	To a very high degree	Appropriate	3	3	5	5	5	5
2015-10-16 13:25:16	Basic oncology	v 45 2009	100120	RN	Excellent	To a very high degree	To a very high degree	Very high	6	5	6	6	6	6
2015-10-16 13:25:52	Basic oncology	v 45 2009	100120	RN	Excellent	To a very high degree	To a very high degree	Very high	4	4	6	5	6	6
2010-06-08 11:34:44	Basic radiophysics and RT MD	16.201	100209	MD	Excellent	To a very high degree	To a very high degree	Appropriate	6	6	6	5	5	6
2010-06-08 11:42:14	Basic radiophysics and RT MD	16.201	100209	MD	Excellent	To a high degree	To a very high degree	Appropriate	3	2	6	6	6	6
2010-06-08 11:43:12	Basic radiophysics and RT MD	16.201	100209	MD	Excellent	To a very high degree	To a very high degree	Appropriate	6	6	6	5	6	6
2010-06-08 11:46:11	Basic radiophysics and RT MD	16.201	100209	MD	Excellent	To a very high degree	To a very high degree	High	5	5	5	3	4	3
2010-06-08 11:47:17	Basic radiophysics and RT MD	16.201	100209	MD	Excellent	To a very high degree	To a very high degree	Appropriate	3	5	6	5	6	6
2010-06-08 11:48:01	Basic radiophysics and RT MD	16.201	100209	MD	Excellent	To a high degree	To a high degree	Appropriate	5	4	5	4	5	5
2010-06-08 11:51:03	Basic radiophysics and RT MD	16.201	100209	MD	Excellent	To a high degree	To a very high degree	Appropriate	5	5	5	5	4	4
2010-06-08 11:51:45	Basic radiophysics and RT MD	16.201	100209	MD	Good	Neither to a high degree nor a low degree	To a high degree	High	3	3	5	4	5	4
2010-06-08 11:53:52	Basic radiophysics and RT MD	16.201	100209	MD	Excellent	To a high degree	To a very high degree	High	4	5	6	5	6	6
2010-06-08 11:54:34	Basic radiophysics and RT MD	16.201	100209	MD	Excellent	To a high degree	To a very high degree	High	6	2	6	2	6	6
2010-06-15 13:53:36	‘Chemo-license’ for RN	Gr 1, 2010	100210	RN	Excellent	To a very high degree	To a very high degree	Appropriate	4	3	6	3	6	6
2010-06-15 13:54:57	‘Chemo-license’ for RN	Gr 1, 2010	100210	RN	Excellent	To a very high degree	To a very high degree	Appropriate	6	5	6	5	6	5
2010-06-15 13:55:46	‘Chemo-license’ for RN	Gr 1, 2010	100210	RN	Good	To a high degree	Neither to a high degree nor a low degree	High	4		6	3	5	5
2010-06-15 13:57:31	‘Chemo-license’ for RN	Gr 1, 2010	100210	RN	Excellent	To a high degree	To a high degree	Appropriate	5	3	5	3	3	5
2010-06-15 13:59:59	‘Chemo-license’ for RN	Gr 1, 2010	100210	RN	Excellent	To a very high degree	To a very high degree	Appropriate	4	4	4	4	6	6
2010-06-15 14:01:53	‘Chemo-license’ for RN	Gr 1, 2010	100210	RN	Excellent	To a high degree	To a very high degree	Appropriate	6	5	5	5	5	5
2010-06-15 14:05:39	‘Chemo-license’ for RN	Gr 1, 2010	100210	RN	Excellent	To a very high degree	To a high degree	Appropriate	6	3	6	3	5	6
2010-06-15 14:52:46	‘Chemo-license’ for RN	Gr 1, 2010	100210	RN	Excellent	To a high degree	To a very high degree	Appropriate	4	4	5	4	4	4
2010-06-15 14:54:38	‘Chemo-license’ for RN	Gr 1, 2010	100210	RN	Excellent	To a very high degree	To a very high degree	Appropriate	4		6		6	3
2010-06-15 14:57:55	‘Chemo-license’ for RN	Gr 1, 2010	100210	RN	Excellent	To a very high degree	To a very high degree	Appropriate	3	3	6	6	6	2
2010-06-15 14:59:51	‘Chemo-license’ for RN	Gr 1, 2010	100210	RN	Excellent	To a high degree	To a high degree	High	6		6	3	5	5
2010-06-15 15:02:13	‘Chemo-license’ for RN	Gr 1, 2010	100210	RN	Excellent	To a very high degree	To a very high degree	Appropriate	5		6	5	6	6
2010-06-15 15:04:52	‘Chemo-license’ for RN	Gr 1, 2010	100210	RN	Excellent	To a high degree	To a very high degree	Appropriate	6	2	6	2	6	6
2010-06-17 10:42:14	‘Chemo-license’ for RN	Gr 2, 2010	100310	RN	Excellent	To a very high degree	To a very high degree	Appropriate	4	4	6	4	6	6
2010-06-17 10:44:40	‘Chemo-license’ for RN	Gr 2, 2010	100310	RN	Excellent	To a very high degree	To a very high degree	Appropriate	4	1	6	1	5	5
2010-06-17 10:47:00	‘Chemo-license’ for RN	Gr 2, 2010	100310	RN	Excellent	To a very high degree	To a very high degree	Appropriate	5	4	6	3	5	6
2010-06-17 10:49:07	‘Chemo-license’ for RN	Gr 2, 2010	100310	RN	Good	To a high degree	To a very high degree	Appropriate	5	3	5	2	5	4
2010-06-17 10:50:55	‘Chemo-license’ for RN	Gr 2, 2010	100310	RN	Excellent	To a very high degree	To a very high degree	Appropriate	4	3	6	4	6	6
2010-06-17 10:54:23	‘Chemo-license’ for RN	Gr 2, 2010	100310	RN	Excellent	To a very high degree	To a very high degree	High	6	6	6	6	6	6
2010-06-17 10:57:12	‘Chemo-license’ for RN	Gr 2, 2010	100310	RN	Excellent	To a very high degree	To a very high degree	Appropriate	6	6	6	6	6	6
2010-06-17 10:59:30	‘Chemo-license’ for RN	Gr 2, 2010	100310	RN	Excellent	To a very high degree	To a very high degree	Appropriate	6		5	5	6	6
2010-06-17 11:00:32	‘Chemo-license’ for RN	Gr 2, 2010	100310	RN	Excellent	To a very high degree	To a very high degree	Appropriate	6	3	6	5	4	4
2010-06-17 11:01:34	‘Chemo-license’ for RN	Gr 2, 2010	100310	RN	Good	To a high degree	To a high degree	Appropriate	4	4	5	4	5	5
2010-06-17 11:03:12	‘Chemo-license’ for RN	Gr 2, 2010	100310	RN	Excellent	To a high degree	To a very high degree	Appropriate	5	3	5	5	5	5
2010-06-17 11:04:37	‘Chemo-license’ for RN	Gr 2, 2010	100310	RN	Excellent	To a very high degree	To a very high degree	Appropriate	6	3	6	3	6	6
2010-06-17 11:05:46	‘Chemo-license’ for RN	Gr 2, 2010	100310	RN	Excellent	To a very high degree	To a very high degree	High	5	3	6	3	6	5
2015-10-16 13:28:18	Specific oncological nursing in RT	Start v 34 2009	100311	RN	Good	To a high degree	To a high degree	Appropriate	6	4	6	4	5	6
2015-10-16 13:32:15	Specific oncological nursing in RT	Start v 34 2009	100311	RN	Good	To a very high degree	To a very high degree	Appropriate	6	4	6	4	6	6
2015-10-16 13:32:52	Specific oncological nursing in RT	Start v 34 2009	100311	RN	Good	To a high degree	To a high degree	Appropriate	4	4	4	4	5	5
2015-10-16 13:33:57	Specific oncological nursing in RT	Start v 34 2009	100311	RN	Good	To a very high degree	To a very high degree	Appropriate	4	3	6	4	6	5
2015-10-16 13:34:54	Specific oncological nursing in RT	Start v 34 2009	100311	RN	Excellent	To a very high degree	To a very high degree	Appropriate	4	4	5	4	4	6
2015-10-16 13:35:37	Specific oncological nursing in RT	Start v 34 2009	100311	RN	Excellent	To a very high degree	To a very high degree	Appropriate	6	5	6	5	6	6
2015-10-16 13:36:48	Specific oncological nursing in RT	Start v 34 2009	100311	RN	Excellent	To a very high degree	To a high degree	Appropriate	5	5	5	5	5	6
2015-10-16 13:37:43	Specific oncological nursing in RT	Start v 34 2009	100311	RN	Excellent	To a high degree	To a very high degree	High	5	5	4	3	6	6
2010-07-08 14:19:04	Palliative care SHCA/SHCA	Gr 1, 2010	100316	SHCA	Excellent	To a very high degree	To a very high degree	Very high	5	5	5	6	6	6
2010-07-08 14:19:42	Palliative care SHCA/SHCA	Gr 1, 2010	100316	SHCA	Excellent	To a high degree	To a very high degree	Appropriate	3	1	6	1	5	6
2010-07-08 14:21:24	Palliative care SHCA/SHCA	Gr 1, 2010	100316	SHCA	Excellent	To a high degree	To a very high degree	High	5	4	6	4	6	5
2010-07-08 14:22:48	Palliative care SHCA/SHCA	Gr 1, 2010	100316	SHCA	Excellent	To a high degree	To a high degree	High	1	2	6	2	5	6
2010-07-08 14:23:35	Palliative care SHCA/SHCA	Gr 1, 2010	100316	SHCA	Good	To a high degree	To a high degree	High	3	5	6	6	6	6
2010-07-08 14:24:35	Palliative care SHCA/SHCA	Gr 1, 2010	100316	SHCA	Good	To a high degree	To a very high degree	Appropriate	3	3	5	5	5	5
2010-07-08 10:16:02	HVE Basic oncology	Gr 1, 2010	100407	SHCA	Excellent	To a very high degree	To a very high degree	High	5	5	6	6	6	6
2010-07-08 10:21:46	HVE Basic oncology	Gr 1, 2010	100407	SHCA	Excellent	Neither to a high degree nor a low degree	Neither to a high degree nor a low degree	Appropriate	2	2	6	6	6	3
2010-07-08 10:23:49	HVE Basic oncology	Gr 1, 2010	100407	SHCA	Excellent	To a high degree	To a very high degree	High	6	5	5	4	6	6
2010-07-08 10:25:39	HVE Basic oncology	Gr 1, 2010	100407	SHCA	Good	To a high degree	To a high degree	High	3	2	4	4	4	4
2010-07-08 10:27:40	HVE Basic oncology	Gr 1, 2010	100407	SHCA	Excellent	To a very high degree	To a very high degree	Appropriate	4	2	5	4	4	5
2010-07-08 10:29:43	HVE Basic oncology	Gr 1, 2010	100407	SHCA	Excellent	To a high degree	To a very high degree	High	4	2	6	2	6	6
2010-07-08 10:31:34	HVE Basic oncology	Gr 1, 2010	100407	SHCA	Excellent	To a high degree	To a very high degree	High	5	4	5	4	5	5
2010-07-08 10:33:22	HVE Basic oncology	Gr 1, 2010	100407	SHCA	Excellent	To a high degree	To a very high degree	High	4	2	6	2	5	6
2010-07-08 10:34:29	HVE Basic oncology	Gr 1, 2010	100407	SHCA	Excellent	To a high degree	To a high degree	High	5	5	5	5	5	6
2010-07-08 10:35:32	HVE Basic oncology	Gr 1, 2010	100407	SHCA	Good	To a high degree	To a very high degree	High	5	4	6	6	4	5
2010-07-08 10:37:00	HVE Basic oncology	Gr 1, 2010	100407	SHCA	Excellent	To a high degree	To a very high degree	Very high	3	3	6	3	6	6
2010-07-08 10:39:05	HVE Basic oncology	Gr 1, 2010	100407	SHCA	Excellent	To a high degree	To a very high degree	High	6	6	6	6	6	6
2010-07-08 10:41:05	HVE Basic oncology	Gr 1, 2010	100407	SHCA	Excellent	To a high degree	To a high degree	High	2	4	5	6	6	5
2010-06-17 11:08:44	‘Chemo-license’ for RN	Gr 3, 2010	100414	RN	Excellent	To a high degree	To a very high degree	Appropriate	5	1	6	6	6	6
2010-06-17 12:00:37	‘Chemo-license’ for RN	Gr 3, 2010	100414	RN	Excellent	To a very high degree	To a very high degree	High	3	3	5	3	6	6
2010-06-17 13:06:27	‘Chemo-license’ for RN	Gr 3, 2010	100414	RN	Good	To a high degree	To a high degree	Appropriate	6	3	6	3	3	6
2010-06-17 13:09:20	‘Chemo-license’ for RN	Gr 3, 2010	100414	RN	Excellent	To a very high degree	To a very high degree	Appropriate	3		6		6	6
2010-06-17 13:10:49	‘Chemo-license’ for RN	Gr 3, 2010	100414	RN	Good	To a very high degree	To a very high degree	Appropriate	4	3	3	3	4	5
2010-06-17 13:12:02	‘Chemo-license’ for RN	Gr 3, 2010	100414	RN	Excellent	To a very high degree	To a very high degree	Appropriate	6	4	6	4	5	6
2010-06-17 13:13:00	‘Chemo-license’ for RN	Gr 3, 2010	100414	RN	Good	To a high degree	To a very high degree	Appropriate	4	3	6	6	3	5
2010-06-17 13:15:04	‘Chemo-license’ for RN	Gr 3, 2010	100414	RN	Good	To a high degree	To a high degree	High	4		5	2	2	3
2010-06-17 13:16:14	‘Chemo-license’ for RN	Gr 3, 2010	100414	RN	Excellent	To a high degree	To a very high degree	Appropriate	5	5	5		5	6
2010-06-17 13:17:15	‘Chemo-license’ for RN	Gr 3, 2010	100414	RN	Good	To a very high degree	To a very high degree	Very high	5	5	5	5	5	5
2010-06-17 13:18:56	‘Chemo-license’ for RN	Gr 3, 2010	100414	RN	Excellent	To a very high degree	To a very high degree	Appropriate	6	3	6	4	4	5
2010-06-17 13:21:38	‘Chemo-license’ for RN	Gr 3, 2010	100414	RN	Excellent	To a high degree	To a very high degree	Appropriate	6		5		5	5
2010-06-17 13:23:15	‘Chemo-license’ for RN	Gr 3, 2010	100414	RN	Excellent	To a very high degree	To a very high degree	Appropriate	5	5	5	4	5	5
2015-10-16 13:41:13	Basic oncology	Start v 8 2010	100428	RN	Excellent	To a very high degree	To a very high degree	Appropriate	4		6		6	6
2015-10-16 13:42:04	Basic oncology	Start v 8 2010	100428	RN	Excellent	To a high degree	To a very high degree	Appropriate	6	5	6	4	5	4
2015-10-16 13:42:50	Basic oncology	Start v 8 2010	100428	RN	Excellent	To a very high degree	To a very high degree	Very high	5	4	6	6	6	6
2015-10-16 13:43:56	Basic oncology	Start v 8 2010	100428	RN	Excellent	To a very high degree	To a very high degree	Appropriate	6	5	6	5	5	5
2015-10-16 13:44:43	Basic oncology	Start v 8 2010	100428	RN	Excellent	To a very high degree	To a very high degree	Appropriate	5	4	6	5	5	6
2015-10-16 13:45:40	Basic oncology	Start v 8 2010	100428	RN	Good	To a very high degree	To a high degree	High	6	6		4	6	4
2010-07-08 09:51:03	‘Chemo-license’ for SHCA	Gr 1, 2010	100428	SHCA	Excellent	To a very high degree	To a very high degree	High	5	3	6	3	5	5
2010-07-08 09:53:21	‘Chemo-license’ for SHCA	Gr 1, 2010	100428	SHCA	Good	To a high degree	To a very high degree	Very high	5	5	6	5	5	6
2010-07-08 09:54:43	‘Chemo-license’ for SHCA	Gr 1, 2010	100428	SHCA	Excellent	To a very high degree	To a very high degree	High	6	6	6	6	6	6
2010-07-08 09:56:21	‘Chemo-license’ for SHCA	Gr 1, 2010	100428	SHCA	Excellent	To a very high degree	To a very high degree	Appropriate	6	6	6	3	6	6
2010-07-08 09:57:34	‘Chemo-license’ for SHCA	Gr 1, 2010	100428	SHCA	Excellent	To a very high degree	To a very high degree	Appropriate	6	6	6	6	6	6
2010-07-08 09:59:02	‘Chemo-license’ for SHCA	Gr 1, 2010	100428	SHCA	Excellent	To a high degree	To a very high degree	High	5	4	6	5	6	6
2010-07-08 09:59:48	‘Chemo-license’ for SHCA	Gr 1, 2010	100428	SHCA	Good	To a very high degree	To a very high degree	Appropriate	6	4	6	4	5	5
2010-07-08 10:02:05	‘Chemo-license’ for SHCA	Gr 1, 2010	100428	SHCA	Excellent	To a very high degree	To a very high degree	Appropriate	6	2	6	5	6	6
2010-07-08 10:05:08	‘Chemo-license’ for SHCA	Gr 1, 2010	100428	SHCA	Good	To a high degree	To a very high degree	Appropriate	5	4	5		5	6
2010-07-08 10:06:07	‘Chemo-license’ for SHCA	Gr 1, 2010	100428	SHCA	Excellent	To a very high degree	To a high degree	High	4	3	6	6	6	6
2010-07-08 10:07:15	‘Chemo-license’ for SHCA	Gr 1, 2010	100428	SHCA	Excellent	To a very high degree	To a very high degree	Very high	6	5	6	5	6	6
2010-07-08 10:08:49	‘Chemo-license’ for SHCA	Gr 1, 2010	100428	SHCA	Excellent	To a very high degree	To a very high degree	Appropriate	4	3	6		6	5
2010-07-08 10:11:26	‘Chemo-license’ for SHCA	Gr 1, 2010	100428	SHCA	Excellent	To a very high degree	To a very high degree	Appropriate	6	6	6	6	6	6
2010-07-08 10:13:57	‘Chemo-license’ for SHCA	Gr 1, 2010	100428	SHCA	Excellent	To a high degree	To a very high degree	High	6	4	6	5	6	3
2015-10-16 13:40:07	Specific oncological nursing in RT	Start v 8 2010	100428	RN	Excellent	To a high degree	To a high degree	High	5	4	6	4	6	6
2010-06-17 13:52:10	‘Chemo-license’ for RN	Gr 4, 2010 Jönköping	100505	RN	Good	To a high degree	To a very high degree	Appropriate	4	2	6	2	6	4
2010-06-17 14:23:51	‘Chemo-license’ for RN	Gr 4, 2010 Jönköping	100505	RN	Excellent	To a very high degree	To a very high degree	Appropriate	5	1	5	1	4	4
2010-06-17 14:25:11	‘Chemo-license’ for RN	Gr 4, 2010 Jönköping	100505	RN	Excellent	To a very high degree	To a very high degree	Appropriate	5	4	5	4	5	5
2010-06-17 14:27:09	‘Chemo-license’ for RN	Gr 4, 2010, Jönköping	100505	RN	Excellent	To a high degree	To a high degree	Appropriate	3	2	6	4	5	5
2010-06-17 14:28:20	‘Chemo-license’ for RN	Gr 4, 2010, Jönköping	100505	RN	Excellent	To a very high degree	To a very high degree	Low	6	6	6	6	6	6
2010-06-17 14:29:37	‘Chemo-license’ for RN	Gr 4, 2010, Jönköping	100505	RN	Excellent	To a high degree	To a very high degree	Appropriate	5	5	4	4	5	5
2010-06-17 14:31:13	‘Chemo-license’ for RN	Gr 4, 2010, Jönköping	100505	RN	Excellent	To a very high degree	To a very high degree	Appropriate	5	1	6	3	6	5
2010-06-17 14:34:31	‘Chemo-license’ for RN	Gr 4, 2010, Jönköping	100505	RN	Excellent	To a high degree	To a high degree	Appropriate	6	6	2	2	5	3
2010-06-17 14:36:05	‘Chemo-license’ for RN	Gr 4, 2010, Jönköping	100505	RN	Good	Neither to a high degree nor a low degree	To a very high degree	High	4	2	5	3	5	5
2010-06-17 14:38:19	‘Chemo-license’ for RN	Gr 4, 2010, Jönköping	100505	RN	Good	To a high degree	To a very high degree	Appropriate	6	1	6	3	5	5
2010-06-09 11:48:31	‘Chemo-license’ for RN	Gävle, 2010	100519	RN	Excellent	To a high degree	To a very high degree	Appropriate	3	1	6	3	6	6
2010-06-09 11:50:14	‘Chemo-license’ for RN	Gävle, 2010	100519	RN	Excellent	To a very high degree	To a very high degree	Appropriate	4	3	6	3	5	6
2010-06-09 11:52:53	‘Chemo-license’ for RN	Gävle, 2010	100519	RN	Excellent	To a very high degree	To a very high degree	Appropriate	6	3	6	6	6	6
2010-06-09 11:54:29	‘Chemo-license’ for RN	Gävle, 2010	100519	RN	Excellent	To a very high degree	To a very high degree	Appropriate	5	4	6	5	6	6
2010-06-09 11:55:59	‘Chemo-license’ for RN	Gävle, 2010	100519	RN	Excellent	To a very high degree	To a very high degree	Appropriate	6	1	6	6	6	6
2010-06-09 11:57:41	‘Chemo-license’ for RN	Gävle, 2010	100519	RN	Excellent	To a very high degree	To a very high degree	Appropriate	5	5	6	5	6	6
2010-06-09 11:59:24	‘Chemo-license’ for RN	Gävle, 2010	100519	RN	Excellent	To a high degree	To a very high degree	Appropriate	5	2	5	5	4	5
2010-06-10 10:25:50	‘Chemo-license’ for RN	Gr 5 2010	100526	RN	Excellent	To a very high degree	To a very high degree	High	6	5	6	5	6	6
2010-06-10 10:27:08	‘Chemo-license’ for RN	Gr 5 2010	100526	RN	Excellent	To a very high degree	To a very high degree	Appropriate	6	3	6	3	6	6
2010-06-10 10:28:30	‘Chemo-license’ for RN	Gr 5 2010	100526	RN	Excellent	To a very high degree	To a very high degree	Appropriate	2	3	4	4	5	4
2010-06-10 10:31:01	‘Chemo-license’ for RN	Gr 5 2010	100526	RN	Excellent	To a very high degree	To a very high degree	Appropriate	5	3	6	4	6	6
2010-06-10 10:33:41	‘Chemo-license’ for RN	Gr 5 2010	100526	RN	Excellent	To a very high degree	To a very high degree	Appropriate	5	3	6	3	5	6
2010-06-10 10:34:59	‘Chemo-license’ for RN	Gr 5 2010	100526	RN	Excellent	To a very high degree	To a very high degree	Appropriate	5	3	6	2	2	4
2010-06-10 10:36:06	‘Chemo-license’ for RN	Gr 5 2010	100526	RN	Excellent	To a very high degree	To a very high degree	Appropriate	3	2	6	4	6	6
2010-06-10 10:38:22	‘Chemo-license’ for RN	Gr 5 2010	100526	RN	Excellent	To a very high degree	To a very high degree	Appropriate	4	1	6	1	6	3
2010-06-10 10:40:43	‘Chemo-license’ for RN	Gr 5 2010	100526	RN	Excellent	To a very high degree	To a very high degree	Appropriate	5	1	6	2	3	2
2010-06-10 10:42:23	‘Chemo-license’ for RN	Gr 5 2010	100526	RN	Excellent	To a very high degree	To a very high degree	Appropriate	4	5	6	5	6	6
2010-06-10 10:43:47	‘Chemo-license’ for RN	Gr 5 2010	100526	RN	Excellent	To a very high degree	To a very high degree	High	5	3	6	3	5	5
2010-06-10 10:47:33	‘Chemo-license’ for RN	Gr 5 2010	100526	RN	Excellent	To a very high degree	To a very high degree
2010-06-01 14:45:12	Specific oncological nursing in RT	v 45, 2009	100527	RN	Excellent	To a very high degree	To a very high degree	High	5	3	6	4	5	6
2010-06-01 14:48:29	Specific oncological nursing in RT	v 45, 2009	100527	RN	Good	To a very high degree	To a very high degree	Appropriate	6	6	6	6	6	6
2010-06-01 14:53:39	Specific oncological nursing in RT	v 45, 2009	100527	RN	Excellent	To a high degree	To a very high degree	High	5	5	6	5	6	6
2010-06-01 14:57:29	Specific oncological nursing in RT	v 45, 2009	100527	RN	Good	To a high degree	To a high degree	High	6	5	6	5	5	6
2010-06-01 15:01:02	Specific oncological nursing in RT	v 45, 2009	100527	RN	Excellent	To a very high degree	To a very high degree	High	6	3	6	3	6	5
2010-06-01 15:04:19	Specific oncological nursing in RT	v 45, 2009	100527	RN	Excellent	To a very high degree	To a very high degree	High	6	5	6	6	6	6
2010-06-09 12:03:28	Basic oncology RN	v 13, 2010	100528	RN	Excellent	To a very high degree	To a very high degree	Appropriate	4	1	6	4	6	4
2010-06-09 12:06:07	Basic oncology RN	v 13, 2010	100528	RN	Excellent	To a high degree	To a very high degree	Appropriate	6	2	6	3	4	3
2010-06-09 12:08:32	Basic oncology RN	v 13, 2010	100528	RN	Good	To a high degree	To a high degree	High	5	3	4	4	4	3
2010-06-09 13:33:15	Basic oncology RN	v 13, 2010	100528	RN	Good	To a high degree	Neither to a high degree nor a low degree	Low	3	3	5	5	5	3
2010-06-09 13:35:13	Basic oncology RN	v 13, 2010	100528	RN	Excellent	To a high degree	To a very high degree	High	4	3	4	3	5	5
2010-06-09 13:38:16	Basic oncology RN	v 13, 2010	100528	RN	Excellent	To a very high degree	To a very high degree	High	5	4	6	3	5	5
2010-06-09 13:47:57	Basic oncology RN	v 13, 2010	100528	RN	Excellent	To a high degree	To a very high degree	Appropriate	5	4	6	3	5	5
2010-06-09 13:51:13	Basic oncology RN	v 13, 2010	100528	RN	Excellent	To a very high degree	To a very high degree	Very high	6	4	3	4	4	6
2010-06-09 13:56:47	Basic oncology RN	v 13, 2010	100528	RN	Excellent	To a high degree	To a very high degree	Appropriate	5	5	5	5	4	5
2010-06-09 14:09:09	Basic oncology RN	v 13, 2010	100528	RN	Excellent	To a very high degree	To a very high degree	Appropriate	6	5	5	5	5	5
2010-06-09 14:11:10	Basic oncology RN	v 13, 2010	100528	RN	Good	Neither to a high degree nor a low degree	To a high degree	Low	5	5	3	5	3	3
2010-06-09 14:14:57	Basic oncology RN	v 13, 2010	100528	RN	Excellent	To a very high degree	To a very high degree	Appropriate	5	3	4	3	6	5
2010-06-09 14:17:04	Basic oncology RN	v 13, 2010	100528	RN	Excellent	To a very high degree	To a very high degree	High	6	4	5	5	6	4
2010-06-09 14:21:02	Basic oncology RN	v 13, 2010	100528	RN	Excellent	To a high degree	To a high degree	High	6	4	6	4	6	5
2010-06-09 14:26:27	Basic oncology RN	v 13, 2010	100528	RN	Excellent	To a high degree	To a very high degree	Appropriate	4	3	6	4	5	6
2010-06-09 14:29:36	Basic oncology RN	v 13, 2010	100528	RN	Excellent	To a high degree	To a high degree	Appropriate	6	3	6	3	6	3
2010-06-09 14:32:39	Basic oncology RN	v 13, 2010	100528	RN	Good	To a high degree	To a high degree	Appropriate	4	3	5	4	6	3
2010-06-09 14:35:02	Basic oncology RN	v 13, 2010	100528	RN	Good	To a high degree	To a very high degree		5	5	5	6	5	4
2010-06-09 14:37:41	Basic oncology RN	v 13, 2010	100528	RN	Good	To a high degree	To a high degree	High	4	3	4	3	5	4
2010-06-09 14:39:03	Basic oncology RN	v 13, 2010	100528	RN	Good	To a high degree	To a high degree	Appropriate	2	1	6	2	4	1
2010-06-23 10:51:49	Advanced program in RT	Våren 2010	100601	RN	Good	To a high degree	To a high degree	Appropriate			4	6	5
2010-06-23 10:53:21	Advanced program in RT	Våren 2010	100601	RN	Good	To a high degree	To a high degree	High	5	5	6	5	6	1
2010-06-23 10:55:03	Advanced program in RT	Våren 2010	100601	RN	Good	To a high degree	To a high degree	Appropriate		3	6	5	6
2010-07-27 09:15:32	Advanced program in RT	Borås	100601	MD	Excellent	To a very high degree	To a very high degree	High	5	3	6	4	5
2010-06-15 13:45:16	Brachytherapy	Våren 2010	100602	RN	Good	To a high degree	To a high degree	Appropriate	4	4	5	4	5
2010-06-15 13:47:03	Brachytherapy	Våren 2010	100602	RN	Good	To a high degree	To a very high degree	Appropriate	4	4	6	5	6
2010-06-15 13:49:27	Brachytherapy	Våren 2010	100602	RN	Good	To a high degree	To a very high degree	Appropriate	4	3	6	3	5
2010-06-10 11:11:08	Organ-specific oncology RN	v 3, 2010	100602	RN	Excellent	To a high degree	To a very high degree	Appropriate	4	5	5	5	5	6
2010-06-10 11:12:54	Organ-specific oncology RN	v 3, 2010	100602	RN	Good	To a very high degree	To a very high degree	Appropriate	4	3	6	5	5	6
2010-06-10 11:14:49	Organ-specific oncology RN	v 3, 2010	100602	RN	Excellent	To a very high degree	To a very high degree	High	6	5	6	6	6	6
2010-06-10 11:16:18	Organ-specific oncology RN	v 3, 2010	100602	RN	Excellent	To a very high degree	To a very high degree	High	5	4	6	5	6	6
2010-06-10 11:18:40	Organ-specific oncology RN	v 3, 2010	100602	RN	Excellent	To a very high degree	To a very high degree	Appropriate	6	5	6	5	6	6
2010-06-10 11:21:06	Organ-specific oncology RN	v 3, 2010	100602	RN	Good	To a very high degree	To a very high degree	Appropriate	4	4	6	5	5	4
2010-06-10 11:23:16	Organ-specific oncology RN	v 3, 2010	100602	RN	Excellent	To a high degree	To a very high degree	Appropriate
2010-06-15 13:41:22	Advanced program in RT	Våren 2010	100602	RN	Good	To a high degree	To a high degree	Appropriate			5	4	5
2010-06-15 13:38:34	Advanced program in RT	Våren 2010	100604	RN	Good	To a high degree	To a high degree	High	6	3	6	6	6
2010-06-15 13:39:53	Advanced program in RT	Våren 2010	100607	RN	Excellent	To a very high degree	To a very high degree	Appropriate	5	3	6	4	6
2011-03-23 14:38:10	Advanced program in RT	Örebro	100607	RN	Neither good nor inferior	Neither to a high degree nor a low degree	Neither to a high degree nor a low degree	Appropriate	4	5	4	5	2
2011-03-23 14:39:28	Advanced program in RT	Örebro	100607	RN	Good	Neither to a high degree nor a low degree	Neither to a high degree nor a low degree	Appropriate	3	3	4	3	4
2011-03-23 14:40:20	Advanced program in RT	Örebro	100607	RN	Good	In a very low degree	In a low degree	Appropriate			3	3	3
2010-07-27 09:10:41	Advanced program in RT	Borås	100615	MD	Good	In a low degree	To a high degree	Low			6	4	2
2010-07-27 09:03:19	Advanced program in RT	Borås	100616	MD	Good	Neither to a high degree nor a low degree	To a high degree	Appropriate	2	2	5	2	3
2010-07-27 09:05:31	Advanced program in RT	Borås	100616	MD	Good	Neither to a high degree nor a low degree	Neither to a high degree nor a low degree	Appropriate	2	3	4	4	3
2010-07-27 09:04:27	Advanced program in RT	Borås	100630	MD	Good	Neither to a high degree nor a low degree	Neither to a high degree nor a low degree	Appropriate		6	6	5	5
2010-09-15 11:07:22	Advanced program in RT	SÅS Göteborg SU	100820	MD	Excellent	To a high degree	To a very high degree	Appropriate
2010-09-15 11:11:36	Basic radiophysics and RT MD	Gr 17, 2010	100903	MD	Excellent	To a high degree	To a very high degree	Appropriate	5	4	6	5	4	6
2010-09-15 11:17:23	Basic radiophysics and RT MD	Gr 17, 2010	100903	MD	Excellent	To a high degree	To a very high degree	High	5	4	5	2	5	5
2010-09-15 11:20:41	Basic radiophysics and RT MD	Gr 17, 2010	100903	MD	Excellent	To a very high degree	To a very high degree	Appropriate	4	4	5	4	6	5
2010-09-15 11:24:13	Basic radiophysics and RT MD	Gr 17, 2010	100903	MD	Excellent	To a very high degree	To a very high degree	High	4	4	5	4	6	5
2010-09-15 11:25:28	Basic radiophysics and RT MD	Gr 17, 2010	100903	MD	Good	To a high degree	To a high degree	High	4	3	6	4	6	6
2010-09-15 11:27:41	Basic radiophysics and RT MD	Gr 17, 2010	100903	MD	Excellent	To a very high degree	To a very high degree	High	6	6	6	4	6	5
2010-09-15 11:30:25	Basic radiophysics and RT MD	Gr 17, 2010	100903	MD	Excellent	To a very high degree	To a very high degree	Appropriate	3	4	5	2	6	5
2010-09-15 11:32:48	Basic radiophysics and RT MD	Gr 17, 2010	100903	MD	Excellent	To a very high degree	To a very high degree	Appropriate	4	5	6	4	5	4
2010-09-15 11:33:31	Basic radiophysics and RT MD	Gr 17, 2010	100903	MD	Excellent	To a very high degree	To a very high degree	High	5	5	6	5	6	5
2010-09-15 11:37:41	Basic radiophysics and RT MD	Gr 17, 2010	100903	MD	Excellent	To a very high degree	To a very high degree	Appropriate	4	3	6	4	5	6
2010-09-15 11:40:07	Basic radiophysics and RT MD	Gr 17, 2010	100903	MD	Excellent	To a very high degree	To a very high degree	Appropriate	6	6	6	6	6	6
2010-09-15 11:43:08	Basic radiophysics and RT MD	Gr 17, 2010	100903	MD	Excellent	To a very high degree	To a very high degree	Appropriate	6	5	6	5	6	6
2010-09-27 10:49:10	‘Chemo-license’ for RN	Grupp 7, 2010	100922	RN	Good	Neither to a high degree nor a low degree	To a very high degree	Appropriate	3	1	6	2	5	6
2010-09-27 10:51:20	‘Chemo-license’ for RN	Grupp 7, 2010	100922	RN	Excellent	To a very high degree	To a very high degree	High	6		5		6	5
2010-09-27 10:52:56	‘Chemo-license’ for RN	Grupp 7, 2010	100922	RN	Excellent	To a very high degree	To a very high degree	Appropriate	6		6	4	6	6
2010-09-27 10:54:18	‘Chemo-license’ for RN	Grupp 7, 2010	100922	RN	Excellent	Neither to a high degree nor a low degree	To a very high degree	Appropriate			6	6	6	6
2010-09-27 10:55:43	‘Chemo-license’ for RN	Grupp 7, 2010	100922	RN	Excellent	To a high degree	To a very high degree	Appropriate	4	2	5	5	6	6
2010-09-27 10:57:48	‘Chemo-license’ for RN	Grupp 7, 2010	100922	RN	Excellent	To a very high degree	To a very high degree	Appropriate	6	6	6	6	6	6
2010-09-27 10:59:47	‘Chemo-license’ for RN	Grupp 7, 2010	100922	RN	Excellent	To a very high degree	To a very high degree	Appropriate	6		6	6	6	6
2010-09-27 11:00:48	‘Chemo-license’ for RN	Grupp 7, 2010	100922	RN	Good	To a high degree	To a very high degree	Appropriate	6	5	6	6	6	6
2010-09-28 14:14:31	Pain and pain management for pediatric HCA and SHCA	Gr 2, 2010	100927	SHCA	Excellent	To a high degree	To a very high degree	Appropriate	6	5	6	4	6	5
2010-09-28 14:16:18	Pain and pain management for pediatric HCA and SHCA	Gr 2, 2010	100927	SHCA	Excellent	To a very high degree	To a very high degree	Appropriate	5		5		6	5
2010-09-28 14:17:27	Pain and pain management for pediatric HCA and SHCA	Gr 2, 2010	100927	SHCA	Good	Neither to a high degree nor a low degree	Neither to a high degree nor a low degree	Appropriate	5		6	5	5	3
2010-09-28 14:20:20	Pain and pain management for pediatric HCA and SHCA	Gr 2, 2010	100927	SHCA	Excellent	To a high degree	To a very high degree	Appropriate	3	6	6	5	5	6
2010-09-28 14:21:25	Pain and pain management for pediatric HCA and SHCA	Gr 2, 2010	100927	SHCA	Neither good nor inferior	To a high degree	To a high degree	Appropriate	3	3	5	3		3
2010-09-28 14:23:12	Pain and pain management for pediatric HCA and SHCA	Gr 2, 2010	100927	SHCA	Good	To a high degree	To a very high degree	Appropriate	6	5	5	5	6	5
2010-09-28 14:24:43	Pain and pain management for pediatric HCA and SHCA	Gr 2, 2010	100927	SHCA	Good	To a high degree	To a high degree	Appropriate	4	4	5	4
2010-09-28 14:26:01	Pain and pain management for pediatric HCA and SHCA	Gr 2, 2010	100927	SHCA	Neither good nor inferior	To a high degree	Neither to a high degree nor a low degree	Appropriate	2	3	4	4	4	5
2010-09-28 14:28:59	Pain and pain management for pediatric HCA and SHCA	Gr 2, 2010	100927	SHCA	Excellent	To a high degree	To a high degree	Appropriate	4	3	5	3	6	5
2010-10-13 12:51:51	Pain and pain management for pediatric HCA and SHCA	Gr 2, 2010	100927	SHCA	Good	To a high degree	To a very high degree	Appropriate	2	1	4	4	5	3
2010-10-13 12:53:20	Pain and pain management for pediatric HCA and SHCA	Gr 2, 2010	100927	SHCA	Good	To a high degree	To a high degree	Appropriate	2	2	6	4	5	3
2010-10-13 12:55:57	Basic oncology	Start v 34, 2010	100930	RN	Good	To a high degree	To a high degree	Very high	4	3	5	4	5	6
2010-10-13 12:57:29	Basic oncology	Start v 34, 2010	100930	RN	Excellent	To a high degree	To a very high degree	Appropriate	4	3	6	5	4	5
2010-10-13 12:59:02	Basic oncology	Start v 34, 2010	100930	RN	Excellent	To a very high degree	To a very high degree	Appropriate	6	6	6	6	6	6
2010-10-13 13:00:55	Basic oncology	Start v 34, 2010	100930	RN	Good	To a high degree	To a very high degree	Very high	6	4	6	4	6	6
2010-10-13 13:01:42	Basic oncology	Start v 34, 2010	100930	RN	Good	To a high degree	To a high degree	High	5	2	5	3	5	6
2010-10-13 13:03:10	Basic oncology	Start v 34, 2010	100930	RN	Good	Neither to a high degree nor a low degree	To a high degree	Very high	4	5	6	6	5	5
2010-10-13 13:04:56	Basic oncology	Start v 34, 2010	100930	RN	Good	To a high degree	To a high degree	Appropriate	3	1	6	2	4	5
2010-10-13 13:06:55	Basic oncology	Start v 34, 2010	100930	RN	Excellent	To a very high degree	To a very high degree	High	5	2	6	4	6	5
2010-10-13 13:07:46	Basic oncology	Start v 34, 2010	100930	RN	Good	To a high degree	To a high degree	High	5	2	6	5	5	5
2010-10-13 13:10:34	Basic oncology	Start v 34, 2010	100930	RN	Excellent	To a very high degree	To a very high degree	High	5	5	6	6	6	5
2010-10-13 13:14:11	Basic oncology	Start v 34, 2010	100930	RN	Excellent	To a high degree	To a high degree	High	5	2	6	4	6	6
2010-10-13 13:16:19	Basic oncology	Start v 34, 2010	100930	RN	Excellent	To a high degree	To a very high degree	High	4		6	3	6	6
2010-10-13 13:19:35	Basic oncology	Start v 34, 2010	100930	RN	Good	To a high degree	To a very high degree	Appropriate	2	1	6	1	5	2
2010-10-13 12:49:26	Advanced program in RT	2010	101004	MD	Good	To a high degree	To a high degree	Appropriate	2	2	6	6	6
2010-11-30 14:28:16	‘Chemo-license’ for SHCA	Gr 3, 2010	101013	SHCA	Excellent	To a very high degree	To a very high degree	Appropriate	6	6	6	6	6	6
2010-11-30 14:31:31	‘Chemo-license’ for SHCA	Gr 3, 2010	101013	SHCA	Excellent	To a very high degree	To a very high degree	Appropriate	6	6	6	6	6	6
2010-11-30 14:33:59	‘Chemo-license’ for SHCA	Gr 3, 2010	101013	SHCA	Excellent	To a very high degree	To a very high degree	Appropriate	5	3	6	3	6	6
2010-11-30 14:34:52	‘Chemo-license’ for SHCA	Gr 3, 2010	101013	SHCA	Excellent	To a high degree	To a very high degree	Appropriate	6	6			6	6
2010-11-30 14:35:47	‘Chemo-license’ for SHCA	Gr 3, 2010	101013	SHCA	Excellent	To a very high degree	To a very high degree	Appropriate	5	5	6	4	6	6
2010-11-30 14:37:39	‘Chemo-license’ for SHCA	Gr 3, 2010	101013	SHCA	Excellent	To a high degree	To a very high degree	Appropriate	6	2	5	3	6	6
2010-11-30 14:38:33	‘Chemo-license’ for SHCA	Gr 3, 2010	101013	SHCA	Excellent	To a very high degree	To a very high degree	Appropriate	6	6	6	6	6	6
2011-01-13 13:51:36	‘Chemo-license’ for RN	Gr 8, 2010	101020	RN	Excellent	To a very high degree	To a very high degree	High	6	6	6	6	6	6
2011-01-13 13:52:53	‘Chemo-license’ for RN	Gr 8, 2010	101020	RN	Excellent	To a very high degree	To a very high degree	Appropriate	4	3	6	4	6	6
2011-01-13 13:54:42	‘Chemo-license’ for RN	Gr 8, 2010	101020	RN	Excellent	To a very high degree	To a very high degree	Appropriate	5	4	5	5	5	5
2011-01-13 13:56:20	‘Chemo-license’ for RN	Gr 8, 2010	101020	RN	Excellent	To a very high degree	To a very high degree	Appropriate	5	3	6	3	6	6
2011-01-13 13:58:37	‘Chemo-license’ for RN	Gr 8, 2010	101020	RN	Excellent	To a very high degree	To a very high degree	Appropriate	6		6	6	6	6
2011-01-13 14:00:56	‘Chemo-license’ for RN	Gr 8, 2010	101020	RN	Excellent	To a very high degree	To a very high degree	High	5	4	6	5	6	6
2011-01-13 14:03:21	‘Chemo-license’ for RN	Gr 8, 2010	101020	RN	Excellent	To a very high degree	To a very high degree	High	6	5	5	6	6	6
2011-01-13 14:04:52	‘Chemo-license’ for RN	Gr 8, 2010	101020	RN	Excellent	To a very high degree	To a very high degree	Appropriate	5	4	6	3	6	6
2010-12-07 14:27:39	Organ-specific oncology RN	Start v 34, 2010	101026	RN	Good	To a high degree	To a very high degree	High	3	3	4	5	5	5
2010-12-07 14:28:23	Organ-specific oncology RN	Start v 34, 2010	101026	RN	Good	To a high degree	Neither to a high degree nor a low degree	High	4	5	6	5	5	5
2010-12-07 14:30:02	Organ-specific oncology RN	Start v 34, 2010	101026	RN	Excellent	To a very high degree	To a very high degree	Very high	6	6	6	6	6	6
2010-12-07 14:31:47	Organ-specific oncology RN	Start v 34, 2010	101026	RN	Excellent	To a high degree	To a high degree	Appropriate	5	5	6	5	6	5
2010-12-07 14:32:49	Organ-specific oncology RN	Start v 34, 2010	101026	RN	Excellent	To a very high degree	To a high degree	Appropriate	3	2	6	4	5	5
2010-12-07 14:35:29	Organ-specific oncology RN	Start v 34, 2010	101026	RN	Good	To a high degree	To a very high degree	Very high	4	2	6	3	4	3
2010-12-07 14:37:21	Organ-specific oncology RN	Start v 34, 2010	101026	RN	Excellent	To a high degree	To a high degree	Appropriate	3	1	6	2	5	4
2010-12-07 14:38:06	Organ-specific oncology RN	Start v 34, 2010	101026	RN	Good	To a high degree	To a high degree	Very high	3	3	3	3	3	5
2010-12-07 14:39:17	Organ-specific oncology RN	Start v 34, 2010	101026	RN	Excellent	To a very high degree	To a very high degree	Appropriate	6	1	6	3	5	5
2010-12-07 14:40:05	Organ-specific oncology RN	Start v 34, 2010	101026	RN	Good	To a high degree	To a high degree	Appropriate	4	2	6	3	5	5
2010-12-07 14:41:27	Organ-specific oncology RN	Start v 34, 2010	101026	RN	Excellent	To a high degree	To a very high degree	Very high	5	2	6	5	4	4
2010-12-07 14:42:38	Organ-specific oncology RN	Start v 34, 2010	101026	RN	Excellent	To a high degree	To a very high degree	High	5		6	3	6	6
2010-12-07 14:52:24	Specific oncological nursing in RT	Start v 8, 2010	101028	RN	Excellent	To a very high degree	To a very high degree	Appropriate	6	1	6	6	4	6
2010-12-07 14:56:41	Specific oncological nursing in RT	Start v 8, 2010	101028	RN	Good	To a very high degree	To a very high degree	High	6	3	4	3	2	3
2010-12-07 14:59:49	Specific oncological nursing in RT	Start v 8, 2010	101028	RN	Excellent	To a very high degree	To a very high degree	Appropriate	6	6	6	4	6	6
2010-12-07 15:01:36	Specific oncological nursing in RT	Start v 8, 2010	101028	RN	Good	To a very high degree	To a high degree	Appropriate	5	4	6	5	6	6
2010-12-07 15:02:17	Specific oncological nursing in RT	Start v 8, 2010	101028	RN	Good	To a high degree	To a very high degree	Appropriate	3	2	6	3	6	6
2010-12-07 15:03:08	Specific oncological nursing in RT	Start v 8, 2010	101028	RN	Good	To a very high degree	To a high degree	Appropriate	5	5	4	5	3	5
2010-12-07 15:04:45	Specific oncological nursing in RT	Start v 8, 2010	101028	RN	Good	To a very high degree	To a very high degree	Appropriate	6	5	6	5	5	6
2010-12-07 14:22:50	Advanced program in RT	Våren 2010	101029	RN	Good	To a high degree	To a high degree	Appropriate	4	4	5	4	5
2010-12-07 14:25:09	Advanced program in RT	Våren 2010	101029	RN	Good	To a high degree	To a very high degree	Appropriate	4	3	4	3	6
2011-01-13 14:07:43	HVE Basic oncology	Gr 3, 2010	101110	SHCA	Excellent	To a very high degree	To a very high degree	High	6	2	6	2	4	5
2011-01-13 14:09:31	HVE Basic oncology	Gr 3, 2010	101110	SHCA	Excellent	To a very high degree	To a very high degree	High	6	3	6	4	6	6
2011-01-13 14:11:40	HVE Basic oncology	Gr 3, 2010	101110	SHCA	Good	To a high degree	To a high degree	High		5	5	5
2011-01-13 14:14:08	HVE Basic oncology	Gr 3, 2010	101110	SHCA	Excellent	To a high degree	To a very high degree	Very high	1	2	6	5	6	6
2011-01-13 14:16:19	HVE Basic oncology	Gr 3, 2010	101110	SHCA	Excellent	To a high degree	To a high degree	Very high	6	6	6	6	6	6
2011-01-13 14:17:38	HVE Basic oncology	Gr 3, 2010	101110	SHCA	Excellent	To a very high degree	To a very high degree	High	4	4	6	3	6	6
2011-01-13 14:19:51	HVE Basic oncology	Gr 3, 2010	101110	SHCA	Excellent	In a low degree	To a very high degree	Low	5	2	6	3	6	6
2011-01-13 14:22:03	HVE Basic oncology	Gr 3, 2010	101110	SHCA	Excellent	To a high degree	To a high degree	Very high	5		5	5	5	5
2011-01-13 14:23:53	HVE Basic oncology	Gr 3, 2010	101110	SHCA	Excellent	To a very high degree	To a very high degree	Appropriate	5		6	6	3	4
2011-01-14 11:26:20	Palliative care SHCA/SHCA	Gr 4, 2010	101116	SHCA	Excellent	To a high degree	To a very high degree	Appropriate	5				5
2011-01-14 11:29:46	Palliative care SHCA/SHCA	Gr 4, 2010	101116	SHCA	Excellent	To a very high degree	To a very high degree	High	6		5		5	6
2011-01-14 11:31:51	Palliative care SHCA/SHCA	Gr 4, 2010	101116	SHCA	Excellent	To a very high degree	To a very high degree	High	5		6		6	5
2011-01-14 11:34:20	Palliative care SHCA/SHCA	Gr 4, 2010	101116	SHCA	Good	To a high degree	To a very high degree	High	4					4
2011-01-14 11:36:11	Palliative care SHCA/SHCA	Gr 4, 2010	101116	SHCA	Excellent	To a high degree	To a very high degree	Appropriate	4	4	6	6	6	6
2011-01-14 11:39:40	Palliative care SHCA/SHCA	Gr 4, 2010	101116	SHCA	Excellent	To a very high degree	To a very high degree	Very high	3	2	6		6	6
2011-01-14 11:42:12	Palliative care SHCA/SHCA	Gr 4, 2010	101116	SHCA	Good	To a high degree	To a very high degree	High	2	2	6	5	6	6
2011-01-14 11:45:25	Palliative care SHCA/SHCA	Gr 4, 2010	101116	SHCA	Excellent	To a very high degree	To a very high degree	Appropriate	4	4			6	6
2011-01-14 11:47:51	Palliative care SHCA/SHCA	Gr 4, 2010	101116	SHCA	Excellent	To a high degree	To a very high degree	Appropriate	5	4	5	5	6	6
2011-01-14 11:49:14	Palliative care SHCA/SHCA	Gr 4, 2010	101116	SHCA	Excellent	To a high degree	To a very high degree	Appropriate	4				5	5
2011-01-14 11:51:23	Palliative care SHCA/SHCA	Gr 4, 2010	101116	SHCA	Excellent	To a high degree	To a very high degree	High	5	2	6		5	5
2011-01-14 11:54:42	Palliative care SHCA/SHCA	Gr 4, 2010	101116	SHCA	Excellent	To a high degree	To a very high degree	Appropriate	3	2	6	6	6	6
2010-11-30 14:21:01	Pain and pain management for pediatric HCA and SHCA	Gr 3, 2010	101116	SHCA	Good	To a high degree	To a high degree	Appropriate	4		6	3	6
2010-11-30 14:23:44	Pain and pain management for pediatric HCA and SHCA	Gr 3, 2010	101116	SHCA	Good	Neither to a high degree nor a low degree	To a high degree	Appropriate	3		6	3	6
2011-01-14 10:55:11	‘Chemo-license’ for RN	Gr 12, 2010 Örebro	101117	RN	Excellent	To a very high degree	To a very high degree	Appropriate	6	5	6	2	6	6
2011-01-14 10:56:45	‘Chemo-license’ for RN	Gr 12, 2010 Örebro	101117	RN	Excellent	To a very high degree	To a very high degree	Appropriate	5	1	6	1	6	6
2011-01-14 10:57:45	‘Chemo-license’ for RN	Gr 12, 2010 Örebro	101117	RN	Excellent	To a high degree	To a very high degree	Appropriate	4	3	5	3		3
2011-01-14 10:58:39	‘Chemo-license’ for RN	Gr 12, 2010 Örebro	101117	RN	Good	To a high degree	To a high degree	Appropriate	5	5	6	6	5	5
2011-01-14 10:59:38	‘Chemo-license’ for RN	Gr 12, 2010 Örebro	101117	RN	Excellent	To a high degree	To a very high degree	Appropriate	6	3	4	3	6	5
2011-01-14 11:01:17	‘Chemo-license’ for RN	Gr 12, 2010 Örebro	101117	RN	Excellent	To a very high degree	To a very high degree	Appropriate	3	3	3	5	5	4
2011-01-14 11:13:59	‘Chemo-license’ for RN	Gr 12, 2010 Örebro	101117	RN	Excellent	To a high degree	To a very high degree	Appropriate	4	4	6	5	6	6
2011-01-14 11:15:23	‘Chemo-license’ for RN	Gr 12, 2010 Örebro	101117	RN	Excellent	To a high degree	To a high degree	Appropriate	5	3	5	3	4	5
2011-01-14 11:17:15	‘Chemo-license’ for RN	Gr 12, 2010 Örebro	101117	RN	Excellent	To a very high degree	To a very high degree	Appropriate	3	3	4	5	4	5
2011-01-14 11:18:11	‘Chemo-license’ for RN	Gr 12, 2010 Örebro	101117	RN	Good	Neither to a high degree nor a low degree	To a high degree	Appropriate	4	3	6	5	6	6
2011-01-14 10:46:45	‘Chemo-license’ for RN	Gr 12, 2010 Örebro	101118	RN	Excellent	To a high degree	To a very high degree	High	4	3	6	6	5	4
2011-01-14 10:48:03	‘Chemo-license’ for RN	Gr 12, 2010 Örebro	101118	RN	Excellent	To a very high degree	To a very high degree	Appropriate	5	5	6	4	6	6
2011-01-14 10:49:41	‘Chemo-license’ for RN	Gr 12, 2010 Örebro	101118	RN	Excellent	To a high degree	To a very high degree	Appropriate	4	3	6	4	5	6
2011-01-14 10:50:58	‘Chemo-license’ for RN	Gr 12, 2010 Örebro	101118	RN	Good	To a high degree	To a high degree	Appropriate	5	4	5	5	5	5
2011-01-14 10:52:44	‘Chemo-license’ for RN	Gr 12, 2010 Örebro	101118	RN	Excellent	To a high degree	To a very high degree	Appropriate	6	6	6	6	6	6
2011-01-14 10:53:56	‘Chemo-license’ for RN	Gr 12, 2010 Örebro	101118	RN	Excellent	To a very high degree	To a very high degree	Appropriate	6	5	6	5	6	6
2011-01-14 11:04:30	‘Chemo-license’ for RN	Gr 12, 2010 Örebro	101118	RN	Excellent	To a high degree	To a very high degree	Appropriate	3	3	6	5	6	6
2011-01-14 11:07:24	‘Chemo-license’ for RN	Gr 12, 2010 Örebro	101118	RN	Excellent	To a high degree	To a very high degree	Appropriate	6	5	6	6	6	6
2011-01-14 11:10:06	‘Chemo-license’ for RN	Gr 12, 2010 Örebro	101118	RN	Excellent	To a very high degree	To a very high degree	Appropriate	5	4	6	4	6	6
2011-01-14 11:11:48	‘Chemo-license’ for RN	Gr 12, 2010 Örebro	101118	RN	Excellent	To a very high degree	To a very high degree	Appropriate	6	3	6	2	6	6
2010-12-16 11:11:49	Advanced program in RT	Våren 2010	101120	RN	Excellent	To a very high degree	To a very high degree	Very high		3	6	4	4
2011-03-23 14:42:24	Advanced program in RT	Örebro	101123	RN	Neither good nor inferior	Neither to a high degree nor a low degree	Neither to a high degree nor a low degree	High	2	4	5	2	2
2011-01-14 10:10:51	‘Chemo-license’ for RN	Gr 9, 2010	101124	RN	Good	To a high degree	To a high degree	Appropriate	5		6		6	6
2011-01-14 10:13:41	‘Chemo-license’ for RN	Gr 9, 2010	101124	RN	Excellent	To a high degree	To a very high degree	Appropriate	4	3	6	4	5	5
2011-01-14 10:16:56	‘Chemo-license’ for RN	Gr 9, 2010	101124	RN	Excellent	To a high degree	To a very high degree	Appropriate	4		6	4	4	5
2011-01-14 10:19:08	‘Chemo-license’ for RN	Gr 9, 2010	101124	RN	Excellent	To a very high degree	To a very high degree	Appropriate	5		6		6	6
2011-01-14 10:27:26	‘Chemo-license’ for RN	Gr 9, 2010	101124	RN	Good	To a high degree	To a very high degree	Appropriate	5		5		5	5
2011-01-14 10:32:14	‘Chemo-license’ for RN	Gr 9, 2010	101124	RN	Excellent	To a very high degree	To a very high degree	Appropriate	4		6	1	6	6
2011-01-14 10:37:57	‘Chemo-license’ for RN	Gr 9, 2010	101124	RN	Good	To a high degree	To a very high degree	Appropriate	6		6	2	4	6
2011-01-14 10:39:31	‘Chemo-license’ for RN	Gr 9, 2010	101124	RN	Excellent	To a high degree	To a high degree	Appropriate	5		5		5	4
2011-01-14 10:41:51	‘Chemo-license’ for RN	Gr 9, 2010	101124	RN	Excellent	To a very high degree	To a very high degree	Appropriate	6		6	6	6	5
2011-01-14 10:43:41	‘Chemo-license’ for RN	Gr 9, 2010	101124	RN	Excellent	To a very high degree	To a very high degree	Appropriate	6		6		5	6
2011-01-14 11:21:50	Brachytherapy	Våren 2010	101201	RN	Good	To a high degree	To a very high degree	Low	4	5	6	6	6
2011-01-13 13:05:17	HVE Basic oncology	Gr 4 + 5, 2010	101208	SHCA	Good	Neither to a high degree nor a low degree	To a high degree	Very high	5	3	6	4	6	6
2011-01-13 13:06:16	HVE Basic oncology	Gr 4 + 5, 2010	101208	SHCA	Excellent	To a high degree	To a very high degree	High	4		5	5	6	6
2011-01-13 13:08:34	HVE Basic oncology	Gr 4 + 5, 2010	101208	SHCA	Excellent	To a very high degree	To a very high degree	Appropriate	6	6	6	6	6	6
2011-01-13 13:09:09	HVE Basic oncology	Gr 4 + 5, 2010	101208	SHCA	Excellent	To a high degree	To a very high degree	High	5	4	5	4	6
2011-01-13 13:11:08	HVE Basic oncology	Gr 4 + 5, 2010	101208	SHCA	Excellent	To a high degree	To a very high degree	High	1	2	6	1	6	4
2011-01-13 13:12:17	HVE Basic oncology	Gr 4 + 5, 2010	101208	SHCA	Excellent	To a high degree	To a very high degree	Very high	5	5	5	5	4
2011-01-13 13:14:57	HVE Basic oncology	Gr 4 + 5, 2010	101208	SHCA	Excellent	To a very high degree	To a very high degree	Appropriate	6		6	6	6	6
2011-01-13 13:17:01	HVE Basic oncology	Gr 4 + 5, 2010	101208	SHCA	Excellent	To a high degree	To a very high degree	High	3	3	5	2	6	2
2011-01-13 13:18:37	HVE Basic oncology	Gr 4 + 5, 2010	101208	SHCA	Good	To a high degree	To a high degree	Appropriate	4	4	5	4	5	5
2011-01-13 13:20:12	HVE Basic oncology	Gr 4 + 5, 2010	101208	SHCA	Excellent	To a high degree	To a very high degree	Appropriate	5	4	6	4	5	6
2011-01-13 13:20:44	HVE Basic oncology	Gr 4 + 5, 2010	101208	SHCA	Excellent	To a high degree	To a high degree	High	5	4	5	5	5	5
2011-01-13 13:21:20	HVE Basic oncology	Gr 4 + 5, 2010	101208	SHCA	Good	Neither to a high degree nor a low degree	Neither to a high degree nor a low degree	High	4	3	4	2	5	5
2011-01-13 13:22:12	HVE Basic oncology	Gr 4 + 5, 2010	101208	SHCA	Excellent	To a high degree	To a very high degree	Low	5	5	5	5	5	5
2011-01-13 13:24:16	HVE Basic oncology	Gr 4 + 5, 2010	101208	SHCA	Excellent	To a high degree	To a very high degree	High	4	3	3	6	6	6
2011-01-13 13:26:48	HVE Basic oncology	Gr 4 + 5, 2010	101208	SHCA	Good	Neither to a high degree nor a low degree	Neither to a high degree nor a low degree	High	4	2	5	3	5	2
2010-12-16 11:24:20	Pain and pain management for pediatric HCA and SHCA	Gr 4, 2010	101214	SHCA	Excellent	To a very high degree	To a very high degree	Appropriate	6	6	6		6	6
2010-12-16 11:27:46	Pain and pain management for pediatric HCA and SHCA	Gr 4, 2010	101214	SHCA	Excellent	To a high degree	To a very high degree	Very low	6		6	6	6	6
2010-12-16 11:29:13	Pain and pain management for pediatric HCA and SHCA	Gr 4, 2010	101214	SHCA	Good	To a very high degree	To a very high degree	Appropriate	5	5	6		5
2010-12-16 11:31:11	Pain and pain management for pediatric HCA and SHCA	Gr 4, 2010	101214	SHCA	Excellent	To a very high degree	To a very high degree	Appropriate	5	4	6	4	5
2010-12-16 11:32:06	Pain and pain management for pediatric HCA and SHCA	Gr 4, 2010	101214	SHCA	Excellent	To a very high degree	To a very high degree	Appropriate	4	4	6	6	6
2011-01-13 12:02:35	Advanced program in RT	Hösten 2010	101220	RN	Neither good nor inferior	Neither to a high degree nor a low degree	Neither to a high degree nor a low degree	High	2	2	6	2	6
2011-01-13 12:58:07	Advanced program in RT	Hösten 2010	101220	RN	Excellent	Neither to a high degree nor a low degree	To a very high degree	Appropriate			4		6
2011-01-13 13:00:30	Advanced program in RT	Hösten 2010	101220	RN	Good	Neither to a high degree nor a low degree	To a high degree	High			6		6
2011-01-13 12:00:14	Advanced program in RT	Hösten 2010	110104	RN	Good	To a very high degree	To a very high degree	High	3	1	6	6	6
2011-01-20 10:30:30	Brachytherapy	Hösten 2010	110117	RN	Good	Neither to a high degree nor a low degree	To a high degree	Appropriate	2	2	6	4	6
2011-01-20 10:32:16	Brachytherapy	Hösten 2010	110117	RN	Excellent	Neither to a high degree nor a low degree	To a high degree	Appropriate	2	2	6	2	6
2011-01-20 10:05:29	‘Chemo-license’ for RN	Gr 10 + 11, 2010	110119	RN	Excellent	To a very high degree	To a very high degree	Appropriate	6	5	5	4	6	6
2011-01-20 10:08:20	‘Chemo-license’ for RN	Gr 10 + 11, 2010	110119	RN	Good	To a high degree	To a high degree	Appropriate	5	4	6	5	6	6
2011-01-20 10:12:22	‘Chemo-license’ for RN	Gr 10 + 11, 2010	110119	RN	Excellent	To a high degree	To a very high degree	Appropriate	4		6	5	4	6
2011-01-20 10:15:03	‘Chemo-license’ for RN	Gr 10 + 11, 2010	110119	RN	Excellent	To a high degree	To a high degree	Appropriate	4	4	5	3	3	5
2011-01-20 10:18:31	‘Chemo-license’ for RN	Gr 10 + 11, 2010	110119	RN	Good	To a very high degree	To a very high degree	Appropriate	5	2	6	1	4	4
2011-01-20 10:20:53	‘Chemo-license’ for RN	Gr 10 + 11, 2010	110119	RN	Excellent	To a very high degree	To a very high degree	Appropriate	6	2	6	2	4	4
2011-01-20 10:24:25	‘Chemo-license’ for RN	Gr 10 + 11, 2010	110119	RN	Excellent	To a very high degree	To a very high degree	Appropriate	6	6	6	6	6	6
2011-01-20 10:26:03	‘Chemo-license’ for RN	Gr 10 + 11, 2010	110119	RN	Excellent	To a very high degree	To a very high degree	Appropriate	5	1	6		6	6
2011-01-20 10:28:09	‘Chemo-license’ for RN	Gr 10 + 11, 2010	110119	RN	Excellent	To a very high degree	To a very high degree	Appropriate	6	2	5	2	6	6
2011-03-16 10:55:15	Advanced program in RT	Västerås	110201	RN	Neither good nor inferior	Neither to a high degree nor a low degree	Neither to a high degree nor a low degree	Appropriate	3	3	4	3	4
2011-03-09 14:18:34	Advanced program in RT	Karlstad	110207	RN	Good	Neither to a high degree nor a low degree	To a high degree	Appropriate	5	5	5	5	5
2011-03-09 14:43:12	Basic radiophysics and RT MD	Gr 18, 2011	110208	MD	Excellent	To a very high degree	To a very high degree	High	6	5	6	5	6	6
2011-03-09 14:45:53	Basic radiophysics and RT MD	Gr 18, 2011	110208	MD	Excellent	To a very high degree	To a very high degree	High	3	4	5	3	6	6
2011-03-09 14:48:49	Basic radiophysics and RT MD	Gr 18, 2011	110208	MD	Excellent	To a very high degree	To a very high degree	Appropriate	5	5	6	4	6	6
2011-03-09 14:50:17	Basic radiophysics and RT MD	Gr 18, 2011	110208	MD	Excellent	To a very high degree	To a very high degree	High	6	6	6	5	6	6
2011-03-09 14:53:33	Basic radiophysics and RT MD	Gr 18, 2011	110208	MD	Excellent	To a very high degree	To a very high degree	Appropriate	5	5	6	5	6	5
2011-03-09 15:05:06	Basic radiophysics and RT MD	Gr 18, 2011	110208	MD	Excellent	To a high degree	To a high degree	High	5	5	5	6	6	6
2011-03-09 15:06:19	Basic radiophysics and RT MD	Gr 18, 2011	110208	MD	Excellent	To a very high degree	To a very high degree	High	6	6	6	6	6	6
2011-03-09 15:07:41	Basic radiophysics and RT MD	Gr 18, 2011	110208	MD	Good	To a high degree	To a very high degree	Appropriate	2	4	6	4	6	5
2011-03-09 15:09:11	Basic radiophysics and RT MD	Gr 18, 2011	110208	MD	Excellent	To a very high degree	To a very high degree	Appropriate	4	4	6	3	6	6
2011-03-09 15:31:33	Basic radiophysics and RT MD	Gr 18, 2011	110208	MD	Excellent	To a high degree	To a very high degree	Appropriate	5	4	5	5	4	5
2011-03-09 15:33:06	Basic radiophysics and RT MD	Gr 18, 2011	110208	MD	Good	To a high degree	To a high degree	High	3	3	6	3	5	5
2011-03-09 15:34:31	Basic radiophysics and RT MD	Gr 18, 2011	110208	MD	Excellent	To a high degree	To a very high degree	Appropriate	4	3	5	4	5	5
2011-03-09 15:39:24	Basic radiophysics and RT MD	Gr 18, 2011	110208	MD	Good	Neither to a high degree nor a low degree	To a very high degree	High	5	4	5	5	5	4
2011-03-09 15:40:09	Basic radiophysics and RT MD	Gr 18, 2011	110208	MD	Excellent	To a very high degree	To a very high degree	High	4	5	6	5	6	6
2011-03-09 14:16:50	Brachytherapy	Hösten 2010	110228	RN	Excellent	To a very high degree	To a very high degree
2011-03-09 14:21:45	‘Chemo-license’ for RN	Gr 1, 2011	110302	RN	Excellent	To a high degree	To a very high degree	Appropriate	6				4	5
2011-03-09 14:23:25	‘Chemo-license’ for RN	Gr 1, 2011	110302	RN	Excellent	To a high degree	To a very high degree	Appropriate	5		5	4	5	5
2011-03-09 14:25:20	‘Chemo-license’ for RN	Gr 1, 2011	110302	RN	Excellent	To a very high degree	To a very high degree	Appropriate	5		5	4	6	6
2011-03-09 14:29:59	‘Chemo-license’ for RN	Gr 1, 2011	110302	RN	Good	To a high degree	To a very high degree	Appropriate	3	3	5	3	5	5
2011-03-09 14:33:30	‘Chemo-license’ for RN	Gr 1, 2011	110302	RN	Excellent	To a very high degree	To a very high degree	High	5		4		5	4
2011-03-09 14:34:14	‘Chemo-license’ for RN	Gr 1, 2011	110302	RN	Good	To a high degree	To a very high degree	Appropriate	3	1	6	5	5	5
2011-03-09 14:36:21	‘Chemo-license’ for RN	Gr 1, 2011	110302	RN	Excellent	To a high degree	To a high degree	Appropriate	5				4	4
2011-03-09 14:39:28	‘Chemo-license’ for RN	Gr 1, 2011	110302	RN	Good	To a very high degree	To a very high degree	High	3	4			5	6
2011-04-12 13:35:34	Pain and pain management for pediatric HCA and SHCA	Gr 1, 2011	110307	SHCA	Excellent	To a very high degree	To a very high degree	Very high	3	2	6	4	6
2011-03-11 10:36:18	Advanced program in RT	Jönköping 2011	110309	RN	Good	Neither to a high degree nor a low degree	Neither to a high degree nor a low degree	Appropriate	2	2	4	3	3
2011-03-16 10:59:47	Brachytherapy	Hösten 2010	110313	RN	Good	To a high degree	To a high degree	Appropriate	3	3	6	4	6
2011-04-14 10:34:25	Specific oncological nursing in RT	Start v 34, 2010	110316	RN	Excellent	To a very high degree	To a very high degree	Appropriate	6	5	6	5	5	6
2011-04-14 10:34:56	Specific oncological nursing in RT	Start v 34, 2010	110316	RN	Excellent	To a very high degree	To a very high degree	Appropriate	6	5	6	5	6	6
2011-04-14 10:36:00	Specific oncological nursing in RT	Start v 34, 2010	110316	RN	Excellent	To a very high degree	To a high degree	Appropriate	6	4	6	6	6	6
2011-04-14 10:38:26	Specific oncological nursing in RT	Start v 34, 2010	110316	RN	Excellent	To a very high degree	To a very high degree	Very high	6	2	6	4	5	5
2011-04-14 10:39:32	Specific oncological nursing in RT	Start v 34, 2010	110316	RN	Good	To a very high degree	To a very high degree	Appropriate	3	1	4	2	5	6
2011-04-14 10:40:46	Specific oncological nursing in RT	Start v 34, 2010	110316	RN	Excellent	To a very high degree	To a very high degree	High	5	4	1	1	5	5
2011-04-14 10:41:25	Specific oncological nursing in RT	Start v 34, 2010	110316	RN	Good	To a high degree	To a high degree	High	4	3	6	3	3	6
2011-04-12 13:40:13	Basic oncology	Start v 8, 2011	110325	RN	Good	To a high degree	To a very high degree	Appropriate	4	4	6	3	3	4
2011-04-12 13:42:03	Basic oncology	Start v 8, 2011	110325	RN	Excellent	To a high degree	To a very high degree	Appropriate	5	3	6	3	6	3
2011-04-12 13:44:03	Basic oncology	Start v 8, 2011	110325	RN	Good	To a high degree	To a high degree	High	6		4	3	5	4
2011-04-12 13:46:00	Basic oncology	Start v 8, 2011	110325	RN	Excellent	To a very high degree	To a very high degree	High	5	5	6	6	5	6
2011-04-12 13:51:03	Basic oncology	Start v 8, 2011	110325	RN	Excellent	To a very high degree	To a very high degree	Appropriate	6	4	6	5	6	5
2011-04-12 13:52:07	Basic oncology	Start v 8, 2011	110325	RN	Excellent	To a very high degree	To a very high degree	Appropriate	6	4	6	6	6
2011-04-12 13:53:10	Basic oncology	Start v 8, 2011	110325	RN	Good	To a very high degree	To a high degree	Appropriate	4	2	6	2		4
2011-04-12 13:53:56	Basic oncology	Start v 8, 2011	110325	RN	Excellent	To a high degree	To a high degree	Appropriate	5	3	6	3	6	5
2011-04-12 13:56:02	Basic oncology	Start v 8, 2011	110325	RN	Good	To a high degree	To a high degree	High	6	3	6	4	5	5
2011-04-12 13:57:54	Basic oncology	Start v 8, 2011	110325	RN	Excellent	To a very high degree	To a very high degree	Appropriate	3	3	6	4	6	5
2011-04-12 14:02:00	Basic oncology	Start v 8, 2011	110325	RN	Excellent	To a high degree	To a very high degree	High	5	4	5	5	5	5
2011-04-12 14:04:24	Basic oncology	Start v 8, 2011	110325	RN	Excellent	To a very high degree	To a very high degree	Appropriate	5	2	6	5	5	5
2011-04-12 14:05:28	Basic oncology	Start v 8, 2011	110325	RN	Excellent	To a high degree	To a high degree	Appropriate	5	3	5	5	6	5
2011-04-14 10:44:51	‘Chemo-license’ for RN	Gr 2, 2011	110330	RN	Excellent	To a very high degree	To a very high degree	Appropriate	5	5	5		4	6
2011-04-14 10:46:43	‘Chemo-license’ for RN	Gr 2, 2011	110330	RN	Excellent	To a very high degree	To a very high degree	Appropriate	5	3	6	6	6	6
2011-04-14 10:47:43	‘Chemo-license’ for RN	Gr 2, 2011	110330	RN	Excellent	To a very high degree	To a very high degree	Appropriate	5	2	6	3	5	6
2011-04-14 10:49:40	‘Chemo-license’ for RN	Gr 2, 2011	110330	RN	Excellent	To a very high degree	To a very high degree	Very low	2	1	5	4	6	3
2011-04-14 10:51:04	‘Chemo-license’ for RN	Gr 2, 2011	110330	RN	Excellent	To a very high degree	To a very high degree	Appropriate	6	3	6	3	5	6
2011-04-14 10:52:26	‘Chemo-license’ for RN	Gr 2, 2011	110330	RN	Excellent	To a very high degree	To a very high degree	Appropriate	5	3	6	3	6	6
2011-04-14 10:53:42	‘Chemo-license’ for RN	Gr 2, 2011	110330	RN	Excellent	To a very high degree	To a very high degree	Appropriate	6		6	3	4	5
2011-04-14 10:56:30	‘Chemo-license’ for RN	Gr 2, 2011	110330	RN	Excellent	To a very high degree	To a very high degree	Low	6	5	5	6	6	6
2011-04-14 10:58:45	‘Chemo-license’ for RN	Gr 2, 2011	110330	RN	Excellent	To a very high degree	To a very high degree	Low	6		5		6	4
2011-04-14 11:00:01	‘Chemo-license’ for RN	Gr 2, 2011	110330	RN	Good	Neither to a high degree nor a low degree	To a high degree	Appropriate	5		4		3	3
2011-04-14 11:02:12	‘Chemo-license’ for RN	Gr 2, 2011	110330	RN	Excellent	To a very high degree	To a very high degree	Appropriate	6	1	6	1	5	5
2011-05-03 10:22:57	Advanced program in RT	Jönköping	110330	RN	Good	To a high degree	To a very high degree	Appropriate	1	4	6	4	6
2011-04-12 11:51:20	Palliative care SHCA/SHCA	Gr 2, 2011	110405	SHCA	Excellent	To a high degree	To a very high degree	Very high	6	3		6	6	6
2011-04-12 11:52:58	Palliative care SHCA/SHCA	Gr 2, 2011	110405	SHCA	Good	Neither to a high degree nor a low degree	To a high degree	Appropriate	3	2	3	3	4	2
2011-04-12 11:55:11	Palliative care SHCA/SHCA	Gr 2, 2011	110405	SHCA	Excellent	To a very high degree	To a very high degree	Appropriate	2	1	6	6	6	5
2011-04-12 11:58:12	Palliative care SHCA/SHCA	Gr 2, 2011	110405	SHCA	Excellent	To a very high degree	To a very high degree	Appropriate	6	6	6	5	6	6
2011-04-12 12:00:25	Palliative care SHCA/SHCA	Gr 2, 2011	110405	SHCA	Good	To a high degree	To a high degree	Appropriate	5	3	5	5	5	6
2011-04-12 12:03:02	Palliative care SHCA/SHCA	Gr 2, 2011	110405	SHCA	Excellent	To a high degree	To a very high degree	High						6
2011-04-12 12:04:18	Palliative care SHCA/SHCA	Gr 2, 2011	110405	SHCA	Excellent	To a high degree	To a very high degree	Appropriate	5	4			5	5
2011-04-12 12:06:13	Palliative care SHCA/SHCA	Gr 2, 2011	110405	SHCA	Good	Neither to a high degree nor a low degree	To a high degree	Appropriate	5				4	5
2011-04-12 12:07:38	Palliative care SHCA/SHCA	Gr 2, 2011	110405	SHCA	Excellent	To a very high degree	To a very high degree	Appropriate	6	6	6	6	6	6
2011-04-12 13:01:08	Palliative care SHCA/SHCA	Gr 2, 2011	110405	SHCA	Excellent	Neither to a high degree nor a low degree	To a very high degree	Low	2	2	6	4	5	4
2011-04-12 13:03:15	Palliative care SHCA/SHCA	Gr 2, 2011	110405	SHCA	Excellent	To a high degree	To a very high degree	Low	3				3	5
2011-04-12 13:29:06	Palliative care SHCA/SHCA	Gr 2, 2011	110405	SHCA	Good	Neither to a high degree nor a low degree	In a low degree	Appropriate	1	2	6	3	5	4
2011-04-12 13:32:56	Advanced program in RT	Våren 2011	110407	RN	Good	Neither to a high degree nor a low degree	Neither to a high degree nor a low degree	Appropriate	1	1	6	1	6
2011-05-12 09:31:34	Pain and pain management for pediatric HCA and SHCA	Gr 2, 2011	110411	SHCA	Excellent	To a high degree	To a high degree	Very high	2	2	5	4	4
2011-04-18 10:06:49	Advanced program in RT	Våren 2011	110412	RN	Good	To a very high degree	To a high degree	Appropriate			5	4	6
2011-04-18 10:07:35	Advanced program in RT	Våren 2011	110412	RN	Good	To a high degree	To a high degree	Appropriate			5	4	5
2011-04-26 10:29:14	Advanced program in RT	Våren 2011	110412	RN	Excellent	To a high degree	To a very high degree	Appropriate					5
2011-05-03 14:33:55	HVE Basic oncology	Gr 2, JÖNKÖPING 2011	110413	SHCA	Excellent	To a high degree	To a high degree	High	2	2	6	2	4	5
2011-05-03 14:34:42	HVE Basic oncology	Gr 2, JÖNKÖPING 2011	110413	SHCA	Excellent	To a high degree	To a high degree	Appropriate	2	2
2011-05-03 14:36:09	HVE Basic oncology	Gr 2, JÖNKÖPING 2011	110413	SHCA	Good	To a very high degree	To a very high degree	Appropriate	3	2	5	3	5	5
2011-05-03 14:36:58	HVE Basic oncology	Gr 2, JÖNKÖPING 2011	110413	SHCA	Excellent	To a high degree	To a very high degree	Appropriate	2	3	6	4	6	5
2011-05-03 14:37:37	HVE Basic oncology	Gr 2, JÖNKÖPING 2011	110413	SHCA	Excellent	To a high degree	To a very high degree	Low	5	5	6	6	6	6
2011-05-03 14:38:32	HVE Basic oncology	Gr 2, JÖNKÖPING 2011	110413	SHCA	Excellent	To a high degree	To a very high degree	Appropriate	5	3	4	4	5	5
2011-05-03 14:40:42	HVE Basic oncology	Gr 2, JÖNKÖPING 2011	110413	SHCA	Good	To a high degree	To a high degree	High	2
2011-05-03 14:42:01	HVE Basic oncology	Gr 2, JÖNKÖPING 2011	110413	SHCA	Excellent	To a high degree	To a very high degree	Appropriate	5	5	4	4	4	5
2011-05-03 14:43:01	HVE Basic oncology	Gr 2, JÖNKÖPING 2011	110413	SHCA	Good	To a high degree	To a high degree	Appropriate	4	4	3	3	4	5
2011-05-03 14:44:09	HVE Basic oncology	Gr 2, JÖNKÖPING 2011	110413	SHCA	Good	To a high degree	To a high degree	Appropriate
2011-05-03 14:45:33	HVE Basic oncology	Gr 2, JÖNKÖPING 2011	110413	SHCA	Good	To a high degree	To a high degree	Appropriate	3	3	3	3	3	3
2011-05-03 14:46:25	HVE Basic oncology	Gr 2, JÖNKÖPING 2011	110413	SHCA	Good	To a high degree	To a very high degree	Appropriate	5	4	5	3	5	5
2011-05-03 14:47:11	HVE Basic oncology	Gr 2, JÖNKÖPING 2011	110413	SHCA	Good	To a high degree	To a high degree	Appropriate	3				4	5
2011-05-03 14:47:46	HVE Basic oncology	Gr 2, JÖNKÖPING 2011	110413	SHCA	Excellent	To a high degree	To a very high degree	High	5	5	5	6	6	6
2011-05-03 14:48:50	HVE Basic oncology	Gr 2, JÖNKÖPING 2011	110413	SHCA	Excellent	To a very high degree	To a very high degree	Appropriate	6	3	6		4	3
2011-05-03 14:49:37	HVE Basic oncology	Gr 2, JÖNKÖPING 2011	110413	SHCA	Good	To a high degree	To a very high degree	High	3	3	5	2	6	5
2011-05-03 14:50:27	HVE Basic oncology	Gr 2, JÖNKÖPING 2011	110413	SHCA	Excellent	To a high degree	To a high degree		2	4	1	1	6	6
2011-05-03 14:51:32	HVE Basic oncology	Gr 2, JÖNKÖPING 2011	110413	SHCA	Excellent	Neither to a high degree nor a low degree	To a high degree	Appropriate	4	3	6	3	3	3
2011-05-03 14:52:17	HVE Basic oncology	Gr 2, JÖNKÖPING 2011	110413	SHCA	Excellent	To a very high degree	To a high degree	High	4	4			6	6
2011-05-03 14:53:09	HVE Basic oncology	Gr 2, JÖNKÖPING 2011	110413	SHCA	Excellent	To a high degree	To a high degree	High	4	4	6		5	5
2011-05-03 14:53:53	HVE Basic oncology	Gr 2, JÖNKÖPING 2011	110413	SHCA	Good	To a very high degree	To a very high degree	High	4	4	5	6	5	5
2011-05-03 14:55:00	HVE Basic oncology	Gr 2, JÖNKÖPING 2011	110413	SHCA	Excellent	To a high degree	To a very high degree	Appropriate	5	3	6	3	6	6
2011-05-03 10:25:38	‘Chemo-license’ for RN	Gr 3, 2011	110426	RN	Excellent	To a very high degree	To a very high degree	Appropriate	5	3	6	3	6	6
2011-05-03 10:27:12	‘Chemo-license’ for RN	Gr 3, 2011	110426	RN	Excellent	To a very high degree	To a very high degree	Appropriate	6	6	6	6	6	6
2011-05-03 10:40:34	‘Chemo-license’ for RN	Gr 3, 2011	110426	RN	Excellent	To a very high degree	To a very high degree	Low	5	2	5	4	6	5
2011-05-03 10:42:38	‘Chemo-license’ for RN	Gr 3, 2011	110426	RN	Excellent	To a very high degree	To a very high degree	Appropriate	4	3	6	4	6	5
2011-05-03 10:53:56	‘Chemo-license’ for RN	Gr 3, 2011	110426	RN	Excellent	To a high degree	To a very high degree
2011-05-03 11:11:03	‘Chemo-license’ for RN	Gr 3, 2011	110426	RN	Excellent	To a very high degree	To a very high degree	Appropriate	6	4	6	4	6	6
2011-05-03 11:12:19	‘Chemo-license’ for RN	Gr 3, 2011	110426	RN	Excellent	To a very high degree	To a very high degree	Appropriate	6		6	5	6	6
2011-05-03 11:16:23	‘Chemo-license’ for RN	Gr 3, 2011	110426	RN	Excellent	To a very high degree	To a very high degree	Appropriate	5	5	5	6	6	6
2011-05-03 11:17:31	‘Chemo-license’ for RN	Gr 3, 2011	110426	RN	Excellent	To a very high degree	To a very high degree	Appropriate	6	2	6	3	5	2
2011-05-03 11:19:44	‘Chemo-license’ for RN	Gr 3, 2011	110426	RN	Excellent	To a very high degree	To a very high degree
2011-05-03 11:22:39	‘Chemo-license’ for RN	Gr 3, 2011	110426	RN	Excellent	To a high degree	To a very high degree	Appropriate	6	6	6	6	6	6
2011-05-03 11:36:03	Organ-specific oncology RN	Start v 8, 2011	110427	RN	Excellent	To a very high degree	To a very high degree	Appropriate	3	4	6	3	6	5
2011-05-03 11:37:55	Organ-specific oncology RN	Start v 8, 2011	110427	RN	Good	To a high degree	To a high degree	Very high	6	4	6	5	5	5
2011-05-03 11:39:42	Organ-specific oncology RN	Start v 8, 2011	110427	RN	Good	To a high degree	To a high degree	Very high	5	4	6	4	5	5
2011-05-03 11:40:17	Organ-specific oncology RN	Start v 8, 2011	110427	RN	Excellent	To a high degree	To a high degree	Appropriate	5	5	5	5	6	5
2011-05-03 11:41:27	Organ-specific oncology RN	Start v 8, 2011	110427	RN	Good	To a high degree	To a high degree	High	5	1	6	1	2	3
2011-05-03 11:42:41	Organ-specific oncology RN	Start v 8, 2011	110427	RN	Good	To a high degree	To a high degree	High	5	4	5	4	5	4
2011-05-03 11:44:49	Organ-specific oncology RN	Start v 8, 2011	110427	RN	Good	To a very high degree	To a very high degree	High	3	3	6	4	3	5
2011-05-03 11:46:24	Organ-specific oncology RN	Start v 8, 2011	110427	RN	Good	To a high degree	To a high degree	High	5	3	6	3	4	6
2011-05-03 11:47:49	Organ-specific oncology RN	Start v 8, 2011	110427	RN	Good	To a very high degree	To a high degree	High	6	3	5	2	6	5
2011-05-18 14:14:15	Organ-specific oncology RN	Start v 8, 2011	110427	RN	Excellent	To a very high degree	To a very high degree	High	5	5	5	5	5	5
2011-05-03 11:51:33	Advanced program in RT	Våren 2011	110427	RN	Good	Neither to a high degree nor a low degree	Neither to a high degree nor a low degree	Very high			3	4	4
2011-05-16 10:34:19	Advanced program in RT	Jönköping	110501	RN	Good	Neither to a high degree nor a low degree	Neither to a high degree nor a low degree	Very high		3	3		2
2011-05-05 10:52:46	Advanced program in RT	Jönköping våren 2011	110503	RN	Good	To a high degree	To a high degree	Appropriate			4	2	1
2011-05-10 10:06:56	‘Chemo-license’ for SHCA	Gr 2, 2011	110504	SHCA	Excellent	To a very high degree	To a very high degree	High	5	4	6	6	6	6
2011-05-10 10:09:10	‘Chemo-license’ for SHCA	Gr 2, 2011	110504	SHCA	Excellent	To a high degree	To a very high degree	Appropriate	6	4	6	5	6	4
2011-05-10 10:11:05	‘Chemo-license’ for SHCA	Gr 2, 2011	110504	SHCA	Excellent	To a very high degree	To a very high degree	Very high	6	4	5	6	5	3
2011-05-10 10:12:45	‘Chemo-license’ for SHCA	Gr 2, 2011	110504	SHCA	Excellent	To a high degree	To a high degree	High	5	5	5	5	5	5
2011-05-10 10:15:21	‘Chemo-license’ for SHCA	Gr 2, 2011	110504	SHCA	Good	To a very high degree	To a very high degree	Low	2	4	6	4	6	6
2011-05-10 10:17:35	‘Chemo-license’ for SHCA	Gr 2, 2011	110504	SHCA	Excellent	To a very high degree	To a very high degree	Appropriate	6	5	5	5	6	6
2011-05-10 10:18:58	‘Chemo-license’ for SHCA	Gr 2, 2011	110504	SHCA	Good	To a very high degree	To a very high degree	Appropriate	2	4	6	6	6	6
2011-05-10 10:20:27	‘Chemo-license’ for SHCA	Gr 2, 2011	110504	SHCA	Excellent	To a high degree	To a very high degree	High	5	4	5	5	6	5
2011-05-10 10:22:17	‘Chemo-license’ for SHCA	Gr 2, 2011	110504	SHCA	Good	To a high degree	To a very high degree	High	4	5	5	3	4	5
2011-05-10 10:24:55	‘Chemo-license’ for SHCA	Gr 2, 2011	110504	SHCA	Excellent	To a high degree	To a very high degree	Very low	5	4	6		5	6
2011-05-10 10:27:40	‘Chemo-license’ for SHCA	Gr 2, 2011	110504	SHCA	Excellent	To a high degree	To a very high degree	Appropriate	4	3	5	3	6	5
2011-05-25 14:03:05	Advanced program in RT	Våren 2011	110515	RN	Excellent	To a high degree	To a very high degree	High	4	3	5	5	5	1
2011-05-25 14:05:37	HVE Basic oncology	Gr 3, 2011	110518	SHCA	Excellent	To a high degree	To a very high degree	Appropriate	1	2	6	4	5	5
2011-05-25 14:06:52	HVE Basic oncology	Gr 3, 2011	110518	SHCA	Excellent	To a high degree	To a very high degree	Appropriate	3	5	6	5	6	6
2011-05-25 14:08:23	HVE Basic oncology	Gr 3, 2011	110518	SHCA	Excellent	To a high degree	To a very high degree	Appropriate	3	5	6	5	6	5
2011-05-25 14:08:57	HVE Basic oncology	Gr 3, 2011	110518	SHCA	Excellent	To a high degree	To a very high degree	High	5	5	5	6	6	6
2011-05-25 14:10:12	HVE Basic oncology	Gr 3, 2011	110518	SHCA	Excellent	To a very high degree	To a very high degree	Very high	4	3	5	4	5	5
2011-05-25 14:11:04	HVE Basic oncology	Gr 3, 2011	110518	SHCA	Excellent	To a high degree	To a high degree	Appropriate	5	4	6	4	4	5
2011-05-25 14:12:13	HVE Basic oncology	Gr 3, 2011	110518	SHCA	Excellent	Neither to a high degree nor a low degree	To a very high degree	Very high	5	5	6	6	6	6
2011-05-25 14:12:55	HVE Basic oncology	Gr 3, 2011	110518	SHCA	Excellent	To a high degree	To a very high degree	Appropriate	6	5	6	6	6	6
2011-05-25 14:13:47	HVE Basic oncology	Gr 3, 2011	110518	SHCA	Excellent	To a high degree	To a very high degree	High	4	4	6	3	6	6
2011-05-25 14:15:02	HVE Basic oncology	Gr 3, 2011	110518	SHCA	Excellent	To a high degree	To a high degree	High	5	3	6	4	5	6
2011-05-25 14:16:41	HVE Basic oncology	Gr 3, 2011	110518	SHCA	Excellent	To a high degree	To a very high degree	Appropriate	3	3	6	6	6	6
2011-05-25 14:18:17	HVE Basic oncology	Gr 3, 2011	110518	SHCA	Excellent	To a high degree	To a very high degree	Appropriate	5	4	6	3	6	6
2011-05-25 14:20:30	HVE Basic oncology	Gr 3, 2011	110518	SHCA	Excellent	To a high degree	To a high degree	Appropriate	6	3	6	4	6	6
2011-05-26 10:38:52	‘Chemo-license’ for RN	Gr 5, 2011 Jönköping	110519	RN	Excellent	To a very high degree	To a very high degree	Appropriate	6	3	6	4	6	6
2011-05-26 10:41:16	‘Chemo-license’ for RN	Gr 5, 2011 Jönköping	110519	RN	Good	To a high degree	To a high degree	High	3		5	3	3	3
2011-05-26 10:44:13	‘Chemo-license’ for RN	Gr 5, 2011 Jönköping	110519	RN	Excellent	To a very high degree	To a very high degree	Appropriate	6	2	6	4	6	6
2011-05-26 10:46:10	‘Chemo-license’ for RN	Gr 5, 2011 Jönköping	110519	RN	Excellent	To a very high degree	To a very high degree	Appropriate	3		6	3	6	6
2011-05-26 10:47:24	‘Chemo-license’ for RN	Gr 5, 2011 Jönköping	110519	RN	Good	To a very high degree	To a very high degree	Appropriate	4		6	6		3
2011-05-26 10:49:38	‘Chemo-license’ for RN	Gr 5, 2011 Jönköping	110519	RN	Excellent	To a very high degree	To a very high degree	Appropriate	6		6	6	6	6
2011-05-26 10:52:29	‘Chemo-license’ for RN	Gr 5, 2011 Jönköping	110519	RN	Good	To a high degree	To a high degree	Appropriate	6	4	6	4	6	5
2011-05-26 10:54:58	‘Chemo-license’ for RN	Gr 5, 2011 Jönköping	110519	RN	Excellent	To a very high degree	To a very high degree	Appropriate	6	2	6	2	6	6
2011-05-26 10:57:19	‘Chemo-license’ for RN	Gr 5, 2011 Jönköping	110519	RN	Excellent	To a high degree	To a very high degree	Low	2	2	5	1	5	5
2011-05-26 11:00:12	‘Chemo-license’ for RN	Gr 5, 2011 Jönköping	110519	RN	Good	Neither to a high degree nor a low degree	To a high degree	High	5	3	5	3	5	3
2011-05-26 11:02:30	‘Chemo-license’ for RN	Gr 5, 2011 Jönköping	110519	RN	Good	In a low degree	To a high degree	High	5		5	3	4	2
2011-05-26 11:03:38	‘Chemo-license’ for RN	Gr 5, 2011 Jönköping	110519	RN	Excellent	Neither to a high degree nor a low degree	To a very high degree	Appropriate	4	2	5	2	5	5
2011-05-31 10:13:06	‘Chemo-license’ for RN	Gr 4, 2011 Karlstad	110526	RN	Excellent	To a very high degree	To a very high degree	High	6	4	6	5	4	4
2011-05-31 10:15:07	‘Chemo-license’ for RN	Gr 4, 2011 Karlstad	110526	RN	Excellent	To a very high degree	To a very high degree	Appropriate	5	3	5	5	6	5
2011-05-31 10:16:11	‘Chemo-license’ for RN	Gr 4, 2011 Karlstad	110526	RN	Good	To a very high degree	To a very high degree	Appropriate	6		5	3	6	6
2011-05-31 10:16:59	‘Chemo-license’ for RN	Gr 4, 2011 Karlstad	110526	RN	Excellent	To a very high degree	To a very high degree	Appropriate	6	3	6	6	6	6
2011-05-31 10:19:13	‘Chemo-license’ for RN	Gr 4, 2011 Karlstad	110526	RN	Excellent	To a high degree	To a very high degree	Appropriate	5	5	5	4	6	6
2011-05-31 10:20:26	‘Chemo-license’ for RN	Gr 4, 2011 Karlstad	110526	RN	Excellent	To a high degree	To a high degree	Appropriate	5	3	5	3	5	6
2011-05-31 10:21:52	‘Chemo-license’ for RN	Gr 4, 2011 Karlstad	110526	RN	Excellent	To a very high degree	To a very high degree	Appropriate	4	1	6	3	5	5
2011-05-31 10:23:52	‘Chemo-license’ for RN	Gr 4, 2011 Karlstad	110526	RN	Excellent	To a very high degree	To a very high degree	Appropriate	6		6	5	6	6
2011-05-31 10:25:08	‘Chemo-license’ for RN	Gr 4, 2011 Karlstad	110526	RN	Excellent	To a high degree	To a very high degree	Appropriate	6	6	6	6	6	6
2011-05-31 10:25:58	‘Chemo-license’ for RN	Gr 4, 2011 Karlstad	110526	RN	Excellent	To a very high degree	To a very high degree	Appropriate	3	3	3	5	5	6
2011-05-31 10:27:05	‘Chemo-license’ for RN	Gr 4, 2011 Karlstad	110526	RN	Good	To a high degree	To a high degree	Appropriate	5	5	5	5	5	5
2011-05-31 10:30:17	‘Chemo-license’ for RN	Gr 4, 2011 Karlstad	110526	RN	Excellent	To a very high degree	To a very high degree	Appropriate	6	1	6	1	6	6
2011-05-31 10:51:39	‘Chemo-license’ for RN	Gr 4, 2011 Karlstad	110526	RN	Excellent	To a very high degree	To a very high degree	Appropriate	6	2	6	6	6	6
2011-05-31 10:54:40	‘Chemo-license’ for RN	Gr 4, 2011 Karlstad	110526	RN	Excellent	To a very high degree	To a very high degree	Appropriate	5	2	5	4	6	5
2011-05-31 10:57:20	‘Chemo-license’ for RN	Gr 4, 2011 Karlstad	110526	RN	Excellent	To a high degree	To a high degree	Appropriate	5	6	6	6	6	6
2011-05-31 11:06:36	‘Chemo-license’ for RN	Gr 4, 2011 Karlstad	110526	RN	Excellent	To a very high degree	To a very high degree	High	6	3	5	5	6	6
2011-05-31 11:07:26	‘Chemo-license’ for RN	Gr 4, 2011 Karlstad	110526	RN	Excellent	To a very high degree	To a very high degree	Appropriate	3	4	6	4	5	5
2011-06-10 10:32:24	Basic oncology RN	Våren 2011	110531	RN	Excellent	To a very high degree	To a very high degree	Appropriate	6	1			5	6
2011-06-10 10:34:01	Basic oncology RN	Våren 2011	110531	RN	Excellent	To a high degree	To a high degree	Appropriate	6	3	6	3	5	5
2011-06-10 10:36:53	Basic oncology RN	Våren 2011	110531	RN	Excellent	To a high degree	To a very high degree	Appropriate	5	2	6	1	5	6
2011-06-10 10:37:57	Basic oncology RN	Våren 2011	110531	RN	Excellent	To a high degree	To a high degree	Appropriate	3		5	4	5	6
2011-06-10 10:39:47	Basic oncology RN	Våren 2011	110531	RN	Excellent	To a very high degree	To a very high degree	Appropriate	4	3	5	3	4	5
2011-06-10 10:41:28	Basic oncology RN	Våren 2011	110531	RN	Excellent	To a very high degree	To a very high degree	Appropriate	5	3	5	5	5	6
2011-06-10 10:43:27	Basic oncology RN	Våren 2011	110531	RN	Excellent	To a very high degree	To a very high degree	Appropriate	4	3	6		5	5
2011-06-10 10:45:06	Basic oncology RN	Våren 2011	110531	RN	Excellent	To a very high degree	To a very high degree	Appropriate	6		6		6	6
2011-06-10 10:46:18	Basic oncology RN	Våren 2011	110531	RN	Excellent	To a high degree	To a high degree	Appropriate	5		6	3	5	5
2011-06-10 10:47:17	Basic oncology RN	Våren 2011	110531	RN	Excellent	To a high degree	To a very high degree	Appropriate	6	4	6	3	6	6
2011-06-10 10:48:35	Basic oncology RN	Våren 2011	110531	RN	Excellent	To a very high degree	To a very high degree	Appropriate	4	5	6	6	5	4
2011-06-10 10:50:33	Basic oncology RN	Våren 2011	110531	RN	Excellent	To a high degree	To a high degree	Appropriate	4	2	6	3	4	3
2011-06-10 10:52:01	Basic oncology RN	Våren 2011	110531	RN	Excellent	To a very high degree	To a very high degree	Appropriate	4	1	6	3	5	6
2011-06-10 10:52:39	Basic oncology RN	Våren 2011	110531	RN	Good	To a high degree	To a high degree	Appropriate	5	3	3	3	6	4
2011-06-10 10:53:21	Basic oncology RN	Våren 2011	110531	RN	Good	To a high degree	To a high degree	Appropriate	6	4	5	5	6	5
2011-06-10 10:54:28	Basic oncology RN	Våren 2011	110531	RN	Excellent	To a very high degree	To a very high degree	Appropriate	6	2	6	1	5	4
2011-06-10 10:55:31	Basic oncology RN	Våren 2011	110531	RN	Excellent	To a very high degree	To a very high degree	Appropriate	4	4	6	6	6	6
2011-08-08 08:31:28	Advanced program in RT	Våren 2011 Gävle	110616	RN	Good	To a high degree	To a high degree	Appropriate	3	3	3	2	2
2011-08-08 08:29:56	Advanced program in RT	Våren 2011	110630	RN	Good	To a high degree	To a very high degree	Appropriate	5	4	6	5	6
2011-08-30 14:05:24	Advanced program in RT	Gävle	110815	RN	Good	To a high degree	To a very high degree	Appropriate	6	3	5	3	6	1
2011-08-30 14:06:34	Advanced program in RT	Gävle	110823	RN	Good	To a high degree	To a very high degree	Appropriate	1	1	6	3	3
2011-08-31 13:48:36	Advanced program in RT	Karolinska	110825	RN	Neither good nor inferior	Neither to a high degree nor a low degree	Neither to a high degree nor a low degree	Appropriate	3	3	3	3		3
2011-09-08 14:00:59	Basic radiophysics and RT MD	Gr 19, 2011	110906	MD	Excellent	To a high degree	To a very high degree	Appropriate	3	3	6	5	6	5
2011-09-08 14:03:05	Basic radiophysics and RT MD	Gr 19, 2011	110906	MD	Excellent	To a very high degree	To a very high degree	High	6	5	6	5	6	6
2011-09-08 14:05:14	Basic radiophysics and RT MD	Gr 19, 2011	110906	MD	Good	To a high degree	To a very high degree	High	4	4	6	5	6	6
2011-09-08 14:14:04	Basic radiophysics and RT MD	Gr 19, 2011	110906	MD	Excellent	To a high degree	To a very high degree	Appropriate	4	4	6	3	3	3
2011-09-08 14:38:12	Basic radiophysics and RT MD	Gr 19, 2011	110906	MD	Excellent	To a high degree	To a very high degree	High	5	5	6	4	5	6
2011-09-08 14:39:06	Basic radiophysics and RT MD	Gr 19, 2011	110906	MD	Excellent	To a high degree	To a very high degree	Appropriate	4	5	6	4	6	6
2011-09-08 14:40:30	Basic radiophysics and RT MD	Gr 19, 2011	110906	MD	Good	To a high degree	To a high degree	High	2	3	4	4	5	5
2011-09-08 14:42:24	Basic radiophysics and RT MD	Gr 19, 2011	110906	MD	Excellent	To a very high degree	To a very high degree	High	3	5	6	4	6	6
2011-09-08 14:43:25	Basic radiophysics and RT MD	Gr 19, 2011	110906	MD	Good	To a high degree	To a very high degree	High	4	5	5	5	5	6
2011-11-02 10:35:32	Advanced program in RT	Våren 2011	111018	MD	Good	To a high degree	To a high degree	Appropriate	2	2	6	3	6
2011-11-02 10:38:44	Organ-specific oncology RN	Start v 34, 2011	111026	RN	Good	To a very high degree	To a high degree	Appropriate	6	5	6	4	6	5
2011-11-02 10:39:29	Organ-specific oncology RN	Start v 34, 2011	111026	RN	Good	To a high degree	To a high degree	Very high	6	4	6	5	6	5
2011-11-02 10:41:16	Organ-specific oncology RN	Start v 34, 2011	111026	RN	Excellent	To a high degree	To a high degree	Very high	6	4	6	5	6	6
2011-11-02 10:42:13	Organ-specific oncology RN	Start v 34, 2011	111026	RN	Good	To a high degree	To a high degree	Appropriate	5	4	5	4	6	5
2011-11-02 10:43:21	Organ-specific oncology RN	Start v 34, 2011	111026	RN	Excellent	To a high degree	To a high degree	Appropriate	4	4	6	4	6	6
2011-11-02 10:45:52	Organ-specific oncology RN	Start v 34, 2011	111026	RN	Good	To a high degree	To a high degree	Appropriate	6	2	6	4	5	5
2011-11-02 10:47:14	Organ-specific oncology RN	Start v 34, 2011	111026	RN	Excellent	To a very high degree	To a very high degree	Appropriate	3	4	6	4	4	6
2011-11-02 10:49:32	Organ-specific oncology RN	Start v 34, 2011	111026	RN	Good	To a high degree	To a very high degree	Appropriate	4	3	6	3	6	6
2011-11-02 10:50:50	Organ-specific oncology RN	Start v 34, 2011	111026	RN	Excellent	To a high degree	To a high degree	High	4	4	6	5	6	6
2011-11-02 10:52:12	Organ-specific oncology RN	Start v 34, 2011	111026	RN	Excellent	To a very high degree	To a very high degree	Appropriate	3	5	6	5	5	5
2011-11-02 10:53:00	Organ-specific oncology RN	Start v 34, 2011	111026	RN	Excellent	To a high degree	To a very high degree	High	2	1	6	2	5	5
2011-10-24 13:18:42	Advanced program in RT	Strålbeh Västerås	111031	RN	Good	To a high degree	To a high degree	Appropriate	3	3	5	3	5
2011-11-04 10:07:22	Specific oncological nursing in RT	Start v 8, 2011	111101	RN	Excellent	To a very high degree	To a very high degree	High	6	4	6	4	5	6
2011-11-04 10:08:01	Specific oncological nursing in RT	Start v 8, 2011	111101	RN	Excellent	To a high degree	To a high degree	Appropriate	6	2	6	3	3	5
2011-11-04 10:08:42	Specific oncological nursing in RT	Start v 8, 2011	111101	RN	Good	To a high degree	To a high degree	Appropriate	4	3	3	3	2	4
2011-11-04 10:10:36	Specific oncological nursing in RT	Start v 8, 2011	111101	RN	Excellent	To a very high degree	To a high degree	High	5	5	6	4	5	6
2011-11-04 10:12:20	Specific oncological nursing in RT	Start v 8, 2011	111101	RN	Good	To a high degree	To a high degree	High	4	2	6	4	2	3
2011-11-04 10:13:28	Specific oncological nursing in RT	Start v 8, 2011	111101	RN	Good	To a high degree	To a high degree	High	5	5	6	5	5	6
2011-11-04 10:14:20	Specific oncological nursing in RT	Start v 8, 2011	111101	RN	Good	To a high degree	To a high degree	Appropriate	5	5	6	4	5	4
2011-11-04 10:16:22	Specific oncological nursing in RT	Start v 8, 2011	111101	RN	Good	To a very high degree	To a high degree	High	4	3	6	6	1	6
2011-11-04 10:17:46	Specific oncological nursing in RT	Start v 8, 2011	111101	RN	Excellent	To a very high degree	To a very high degree	Appropriate	5	3	6	4	6	6
2011-11-04 10:19:33	Specific oncological nursing in RT	Start v 8, 2011	111101	RN	Neither good nor inferior	To a high degree	Neither to a high degree nor a low degree	Appropriate
2011-11-08 10:46:31	Specific oncological nursing in RT	Start v 8, 2011	111101	RN	Excellent	To a very high degree	To a very high degree	Appropriate	6	5	6	5	6	6
2011-11-08 10:48:53	Specific oncological nursing in RT	Start v 8, 2011	111101	RN	Excellent	To a high degree	To a very high degree	High	4	2	5	4	6	6
2011-11-10 11:25:53	‘Chemo-license’ for RN	Gr 7, 2011	111109	RN	Excellent	To a high degree	To a high degree	Appropriate	3	4	5	5	5
2011-11-10 11:29:09	‘Chemo-license’ for RN	Gr 7, 2011	111109	RN	Excellent	To a very high degree	To a very high degree	High	5	5	6	6	5	6
2011-11-10 11:30:50	‘Chemo-license’ for RN	Gr 7, 2011	111109	RN	Excellent	To a very high degree	To a very high degree	High	4		6	3	6	6
2011-11-10 11:32:54	‘Chemo-license’ for RN	Gr 7, 2011	111109	RN	Excellent	To a very high degree	To a very high degree	High	6	1	6	6	6	6
2011-11-10 11:35:37	‘Chemo-license’ for RN	Gr 7, 2011	111109	RN	Excellent	To a very high degree	To a very high degree	Appropriate	4	4	6	4	6	6
2011-11-10 11:37:49	‘Chemo-license’ for RN	Gr 7, 2011	111109	RN	Excellent	To a very high degree	To a very high degree	Appropriate	5	3	6	3	4	6
2011-11-10 11:39:46	‘Chemo-license’ for RN	Gr 7, 2011	111109	RN	Excellent	To a high degree	To a very high degree	Appropriate	6	6	6	6	6	6
2011-11-10 11:42:26	‘Chemo-license’ for RN	Gr 7, 2011	111109	RN	Excellent	To a very high degree	To a very high degree	Appropriate	5	4	4	3	5	5
2011-11-10 11:47:36	‘Chemo-license’ for RN	Gr 7, 2011	111109	RN	Excellent	To a high degree	To a very high degree	Appropriate	4	3	5	5	6	6
2011-11-10 12:34:58	‘Chemo-license’ for RN	Gr 7, 2011	111109	RN	Excellent	To a very high degree	To a very high degree	High	5	4	6	3	5	6
2011-11-10 12:37:17	‘Chemo-license’ for RN	Gr 7, 2011	111109	RN	Excellent	To a high degree	To a very high degree	Appropriate	6	5	6	4	6	5
2011-11-10 12:42:00	‘Chemo-license’ for RN	Gr 7, 2011	111109	RN	Good	To a high degree	To a very high degree	Appropriate	5	4	5	4	5	5
2011-11-23 10:48:36	Basic radiophysics and RT MD	Gr 20, 2011	111115	MD	Excellent	To a very high degree	To a very high degree	Appropriate	4	4	5	3	5	5
2011-11-23 10:50:49	Basic radiophysics and RT MD	Gr 20, 2011	111115	MD	Good	To a very high degree	To a high degree	High	5	5	6	4	6	5
2011-11-23 10:52:25	Basic radiophysics and RT MD	Gr 20, 2011	111115	MD	Good	To a high degree	To a high degree	Appropriate	4	4	5	4	5	6
2011-11-23 10:54:05	Basic radiophysics and RT MD	Gr 20, 2011	111115	MD	Excellent	To a very high degree	To a very high degree	Appropriate	4	6	6	6	6	6
2011-11-23 10:54:59	Basic radiophysics and RT MD	Gr 20, 2011	111115	MD	Excellent	To a very high degree	To a very high degree	High	6	5	4	4	4	5
2011-11-23 10:56:00	Basic radiophysics and RT MD	Gr 20, 2011	111115	MD	Excellent	To a high degree	To a very high degree	High	4	3	4	3	5	5
2011-11-23 10:57:20	Basic radiophysics and RT MD	Gr 20, 2011	111115	MD	Excellent	To a very high degree	To a very high degree	High	4	4	5	4	6	6
2011-12-02 13:53:32	Advanced program in RT	Hösten 2011	111127	RN	Good	To a high degree	To a very high degree	High	5	2	6	3	6
2011-12-02 13:54:21	Advanced program in RT	Hösten 2011	111127	RN	Excellent	To a high degree	To a high degree	Appropriate	3	3	6	5	5
2011-12-07 13:53:18	‘Chemo-license’ for RN	Grupp 8, 2011	111130	RN	Good	To a high degree	To a high degree	Appropriate	5	4	5	3	6	6
2011-12-07 13:54:27	‘Chemo-license’ for RN	Grupp 8, 2011	111130	RN	Excellent	To a very high degree	To a very high degree	Appropriate	6	5	6	4	6	6
2011-12-07 13:56:28	‘Chemo-license’ for RN	Grupp 8, 2011	111130	RN	Excellent	To a very high degree	To a very high degree	Appropriate	3	3	6	3	4	5
2011-12-07 13:58:17	‘Chemo-license’ for RN	Grupp 8, 2011	111130	RN	Good	To a very high degree	To a high degree	Low	6	2	4	2	4	5
2011-12-07 14:00:28	‘Chemo-license’ for RN	Grupp 8, 2011	111130	RN	Excellent	To a very high degree	To a very high degree	Appropriate	6		6	4	6	6
2011-12-07 14:02:41	‘Chemo-license’ for RN	Grupp 8, 2011	111130	RN	Excellent	To a very high degree	To a very high degree	Appropriate	6	5	6	5	6	6
2011-12-07 14:04:35	‘Chemo-license’ for RN	Grupp 8, 2011	111130	RN	Excellent	To a high degree	To a high degree	Appropriate	6	6	4	5	6	5
2011-12-07 14:07:21	‘Chemo-license’ for RN	Grupp 8, 2011	111130	RN	Excellent	To a very high degree	To a very high degree	Appropriate	6	4	5	6	6	5
2011-12-07 14:08:24	‘Chemo-license’ for RN	Grupp 8, 2011	111130	RN	Good	To a very high degree	To a very high degree	Appropriate	3	1	6	4	6	5
2011-12-07 14:09:58	‘Chemo-license’ for RN	Grupp 8, 2011	111130	RN	Excellent	To a very high degree	To a very high degree	Appropriate	6	6	6	6	6	6
2011-12-07 14:12:36	‘Chemo-license’ for RN	Grupp 8, 2011	111130	RN	Excellent	To a high degree	To a very high degree	Appropriate	6	4	6	5	6	6
2011-12-07 14:13:32	‘Chemo-license’ for RN	Grupp 8, 2011	111130	RN	Excellent	To a very high degree	To a very high degree	Appropriate	6	4	6	4	5	5
2011-12-07 14:16:32	‘Chemo-license’ for RN	Grupp 8, 2011	111130	RN	Excellent	To a very high degree	To a very high degree	Appropriate	5	4	6	4	6	5
2011-12-13 10:40:48	Psychosocial oncology and cancer rehabilitation	Halmstad	111202	RN	Good	To a high degree	To a high degree	High	5	3	5	4	4	5
2011-12-13 10:44:15	Psychosocial oncology and cancer rehabilitation	Halmstad	111202	RN	Excellent	To a high degree	To a very high degree	Very high	4	6	5	5	6	6
2011-12-13 10:46:55	Psychosocial oncology and cancer rehabilitation	Halmstad	111202	RN	Excellent	To a high degree	To a very high degree	Appropriate	4	4	5	4	5	6
2011-12-13 10:51:16	Psychosocial oncology and cancer rehabilitation	Halmstad	111202	RN	Good	To a very high degree	To a high degree	Appropriate	6	4	6	5	5	4
2011-12-13 10:53:15	Psychosocial oncology and cancer rehabilitation	Halmstad	111202	RN	Good	To a high degree	To a high degree	Appropriate	4	4	4	4	4	4
2011-12-13 10:54:41	Psychosocial oncology and cancer rehabilitation	Halmstad	111202	RN	Excellent	To a very high degree	To a very high degree	High	5	5	6	5	6	6
2011-12-13 10:57:48	Psychosocial oncology and cancer rehabilitation	Halmstad	111202	RN	Good	To a high degree	To a high degree	High	5	4	6	5	5	5
2011-12-13 11:03:48	Psychosocial oncology and cancer rehabilitation	Halmstad	111202	RN	Excellent	To a high degree	To a very high degree	Appropriate	5	4	6	3	4	5
2011-12-13 11:06:35	Psychosocial oncology and cancer rehabilitation	Halmstad	111202	RN	Good	To a very high degree	To a very high degree	Appropriate	6	6	6		5	6
2011-12-13 11:09:43	Psychosocial oncology and cancer rehabilitation	Halmstad	111202	RN	Good	To a high degree	To a high degree	Appropriate	4	4	5	4	3	5
2011-12-13 11:11:38	Psychosocial oncology and cancer rehabilitation	Halmstad	111202	RN	Good	To a high degree	To a high degree	High	4	2	5	4	4	6
2011-12-13 11:13:48	Psychosocial oncology and cancer rehabilitation	Halmstad	111202	RN	Good	To a high degree	To a high degree	Appropriate	3	3	5	3	4	5
2011-12-13 11:15:15	Psychosocial oncology and cancer rehabilitation	Halmstad	111202	RN	Excellent	To a high degree	To a high degree	High	5	4	5	5	5	6
2011-12-13 11:17:09	Psychosocial oncology and cancer rehabilitation	Halmstad	111202	RN	Good	To a very high degree	To a very high degree	High	4	3		6	5	6
2011-12-13 11:19:47	Psychosocial oncology and cancer rehabilitation	Halmstad	111202	RN	Excellent	To a very high degree	To a very high degree	High	5	5	5	5	5	6
2011-12-13 11:20:53	Psychosocial oncology and cancer rehabilitation	Halmstad	111202	RN	Good	To a high degree	To a high degree	Appropriate	4	4	5	5	5	5
2011-12-13 10:14:09	Basic oncology	Start v 45, 2011	111208	RN	Excellent	To a high degree	To a high degree	Appropriate	6	5	6	6	6	5
2011-12-13 10:15:17	Basic oncology	Start v 45, 2011	111208	RN	Good	To a high degree	To a very high degree	Appropriate	4	3	6	5	5	4
2011-12-13 10:18:36	Basic oncology	Start v 45, 2011	111208	RN	Good	To a high degree	To a high degree	Appropriate	5		5	4	3	3
2011-12-13 10:22:52	Basic oncology	Start v 45, 2011	111208	RN	Excellent	To a very high degree	To a high degree	High	5	6	6	6	6	6
2011-12-13 10:24:52	Basic oncology	Start v 45, 2011	111208	RN	Good	To a very high degree	To a high degree	Appropriate	4	4	5	4	5	5
2011-12-13 10:26:40	Basic oncology	Start v 45, 2011	111208	RN	Good	To a high degree	To a very high degree	Appropriate	6	6	3		6	5
2011-12-13 10:27:37	Basic oncology	Start v 45, 2011	111208	RN	Excellent	To a high degree	To a very high degree	Appropriate	6	4	4	6	6	6
2011-12-13 10:28:51	Basic oncology	Start v 45, 2011	111208	RN	Good	To a high degree	To a high degree	Appropriate	5		4	3	4	4
2011-12-13 10:30:05	Basic oncology	Start v 45, 2011	111208	RN	Excellent	To a very high degree	To a very high degree	Very low	5	5	6	5	6	5
2011-12-13 10:31:52	Basic oncology	Start v 45, 2011	111208	RN	Excellent	To a very high degree	To a very high degree	Appropriate	2	2	6	5	6	5
2011-12-13 10:33:40	Basic oncology	Start v 45, 2011	111208	RN	Excellent	To a high degree	To a very high degree	Appropriate	4	2	5	4	5	5
2011-12-13 10:34:58	Basic oncology	Start v 45, 2011	111208	RN	Excellent	To a very high degree	To a very high degree	High	6	6	6	6	6	4
2011-12-13 10:35:43	Basic oncology	Start v 45, 2011	111208	RN	Good	To a very high degree	To a very high degree	Appropriate	5	5	5	5	6	3
2012-02-02 11:22:03	Basic radiophysics and RT MD	Grupp 21, 2012	120117	MD	Good	To a high degree	To a high degree	High	5	3	5	4	5	5
2012-02-02 11:26:55	Basic radiophysics and RT MD	Grupp 21, 2012	120117	MD	Excellent	To a high degree	To a very high degree	Appropriate	4	4	6	4	5	5
2012-02-02 11:30:24	Basic radiophysics and RT MD	Grupp 21, 2012	120117	MD	Excellent	To a high degree	To a high degree	Appropriate	4	4	5	4	6	4
2012-02-02 11:33:57	Basic radiophysics and RT MD	Grupp 21, 2012	120117	MD	Good	To a very high degree	To a high degree	Appropriate	3	5	5	5	5	5
2012-02-02 11:34:52	Basic radiophysics and RT MD	Grupp 21, 2012	120117	MD	Good	To a high degree	To a high degree	Appropriate	4	3	5	3	5	5
2012-02-02 11:35:31	Basic radiophysics and RT MD	Grupp 21, 2012	120117	MD	Excellent	To a very high degree	To a very high degree	High	5	5	6	3	6	6
2012-02-02 11:36:58	Basic radiophysics and RT MD	Grupp 21, 2012	120117	MD	Excellent	To a high degree	To a very high degree	Appropriate	5	5	6	6	6	6
2012-02-02 11:38:36	Basic radiophysics and RT MD	Grupp 21, 2012	120117	MD	Excellent	To a high degree	To a very high degree	High	2	3	4	3	5	6
2012-02-02 11:39:33	Basic radiophysics and RT MD	Grupp 21, 2012	120117	MD	Excellent	To a high degree	To a very high degree	High	4	5	5	4	5	6
2012-02-02 11:41:24	Basic radiophysics and RT MD	Grupp 21, 2012	120117	MD	Excellent	To a high degree	To a very high degree
2012-03-28 08:14:11	HVE Nursing and care of the cancer patient	Grupp 1 2011-2012	120117	SHCA	Excellent	To a high degree	To a very high degree	Very high	3	5	5	6	6	6
2012-03-28 08:18:15	HVE Nursing and care of the cancer patient	Grupp 1 2011-2012	120117	SHCA	Excellent	To a very high degree	To a very high degree	Very high	6	3	6	5	6	6
2012-03-28 08:23:23	HVE Nursing and care of the cancer patient	Grupp 1 2011-2012	120117	SHCA	Excellent	To a high degree	To a very high degree	High	6	6	6	5	6	6
2012-03-28 08:26:46	HVE Nursing and care of the cancer patient	Grupp 1 2011-2012	120117	SHCA	Good	To a high degree	To a high degree	High	1	2	5	5	5	5
2012-03-28 08:28:29	HVE Nursing and care of the cancer patient	Grupp 1 2011-2012	120117	SHCA	Good	To a high degree	To a high degree	High	4	5	6	6	6	6
2012-03-28 09:42:40	HVE Nursing and care of the cancer patient	Grupp 1 2011-2012	120117	SHCA	Excellent	To a high degree	To a very high degree	Very high	5	4	5	4	6	5
2012-03-28 09:45:29	HVE Nursing and care of the cancer patient	Grupp 1 2011-2012	120117	SHCA	Good	To a very high degree	To a very high degree	High	6	6	6	6	5	5
2012-03-28 09:48:48	HVE Nursing and care of the cancer patient	Grupp 1 2011-2012	120117	SHCA	Excellent	To a high degree	To a high degree	Very high	2	6	6	6	5	6
2012-03-28 09:51:33	HVE Nursing and care of the cancer patient	Grupp 1 2011-2012	120117	SHCA	Excellent	To a high degree	To a very high degree	High	5	6	6	6		6
2012-03-28 09:55:01	HVE Nursing and care of the cancer patient	Grupp 1 2011-2012	120117	SHCA	Excellent	To a high degree	To a very high degree	High	3	3	6	5	6	5
2012-03-28 09:56:56	HVE Nursing and care of the cancer patient	Grupp 1 2011-2012	120117	SHCA	Good	Neither to a high degree nor a low degree	To a high degree	High	4	3	4	5	6	3
2012-03-28 09:59:56	HVE Nursing and care of the cancer patient	Grupp 1 2011-2012	120117	SHCA	Excellent	To a high degree	To a high degree	Very high	2	4	6	6	6	5
2012-03-28 10:02:01	HVE Nursing and care of the cancer patient	Grupp 1 2011-2012	120117	SHCA	Excellent	To a very high degree	To a very high degree	High	3	3	6	5	6	6
2012-03-28 10:05:06	HVE Nursing and care of the cancer patient	Grupp 1 2011-2012	120117	SHCA		To a very high degree	To a very high degree	Very high	5	4	5	4	6	5
2012-03-28 10:08:26	HVE Nursing and care of the cancer patient	Grupp 1 2011-2012	120117	SHCA	Excellent	To a very high degree	To a very high degree	High	2	5	6	6	6	6
2012-03-28 10:11:07	HVE Nursing and care of the cancer patient	Grupp 1 2011-2012	120117	SHCA	Good	To a very high degree	To a very high degree	Very high	3	4	6	6	6	6
2012-03-28 10:12:46	HVE Nursing and care of the cancer patient	Grupp 1 2011-2012	120117	SHCA	Excellent	To a high degree	To a high degree	Appropriate	5	4	6	6	6	6
2012-03-28 10:31:27	HVE Nursing and care of the cancer patient	Grupp 1 2011-2012	120117	SHCA	Good	To a high degree	To a high degree	Appropriate	3	3	6	5	6	5
2012-03-28 10:37:47	HVE Nursing and care of the cancer patient	Grupp 1 2011-2012	120117	SHCA	Good	To a high degree	To a high degree	Very high	4	5	5	5	3
2012-03-28 10:40:46	HVE Nursing and care of the cancer patient	Grupp 1 2011-2012	120117	SHCA	Excellent	To a very high degree	To a very high degree	Very high	5	6	6	6	6	6
2012-03-28 10:44:44	HVE Nursing and care of the cancer patient	Grupp 1 2011-2012	120117	SHCA	Excellent	To a very high degree	To a very high degree	Appropriate	3	5	6	6	6	6
2012-03-28 11:48:56	HVE Nursing and care of the cancer patient	Grupp 1 2011-2012	120117	SHCA	Excellent	To a high degree	To a very high degree	Appropriate	5	5	5	5	5	5
2012-03-28 11:52:05	HVE Nursing and care of the cancer patient	Grupp 1 2011-2012	120117	SHCA	Good	To a very high degree	To a high degree	High	2	2	5	5	4	2
2012-02-02 13:12:22	Organ-specific oncology RN	Start v 45, 2011	120118	RN	Excellent	To a high degree	To a high degree	Appropriate	5	3	6	5	5	4
2012-02-02 13:13:27	Organ-specific oncology RN	Start v 45, 2011	120118	RN	Excellent	To a very high degree	To a very high degree	High	5	5	6	5	6	6
2012-02-02 13:14:25	Organ-specific oncology RN	Start v 45, 2011	120118	RN	Good	To a high degree	To a high degree
2012-02-02 13:16:22	Organ-specific oncology RN	Start v 45, 2011	120118	RN	Good	To a high degree	To a high degree	High	5	3	4	3	5	4
2012-02-02 13:23:37	Organ-specific oncology RN	Start v 45, 2011	120118	RN	Good	To a high degree	To a high degree	Appropriate	4	4	5	3	5	5
2012-02-02 13:24:33	Organ-specific oncology RN	Start v 45, 2011	120118	RN	Good	To a high degree	To a high degree	Appropriate	5	2	5	5	5
2012-02-02 13:26:23	Organ-specific oncology RN	Start v 45, 2011	120118	RN	Excellent	To a very high degree	To a very high degree	Appropriate	6	3	4	4	6	6
2012-02-02 13:30:22	Organ-specific oncology RN	Start v 45, 2011	120118	RN	Excellent	To a high degree	To a high degree	High	5	4	6	5	6	6
2012-02-02 13:32:31	Organ-specific oncology RN	Start v 45, 2011	120118	RN	Excellent	To a very high degree	To a very high degree	Low	6	5	6	5	6	6
2012-02-02 13:34:07	Organ-specific oncology RN	Start v 45, 2011	120118	RN	Good	Neither to a high degree nor a low degree	To a high degree	Appropriate	5	1	5	3	5	4
2012-02-02 13:36:51	Organ-specific oncology RN	Start v 45, 2011	120118	RN	Good	Neither to a high degree nor a low degree	To a high degree	High	4	5	5	2	4	3
2012-02-02 13:37:42	Organ-specific oncology RN	Start v 45, 2011	120118	RN	Good	To a high degree	To a very high degree	Appropriate	6	6	6	6	6	6
2012-02-02 13:40:31	Organ-specific oncology RN	Start v 45, 2011	120118	RN	Good	To a high degree	Neither to a high degree nor a low degree	High	2	1	6	2	3	2
2012-02-02 13:46:05	‘Chemo-license’ for RN	Gr 6, Örebro	120124	RN	Good	To a high degree	To a very high degree	Appropriate	3	3	4	4	4	5
2012-02-02 13:48:34	‘Chemo-license’ for RN	Gr 6, Örebro	120124	RN	Excellent	To a very high degree	To a very high degree	Low	4	3	6	5	6	5
2012-02-02 13:50:49	‘Chemo-license’ for RN	Gr 6, Örebro	120124	RN	Excellent	To a very high degree	To a very high degree	Appropriate	6	2	6	5	5	5
2012-02-02 13:55:26	‘Chemo-license’ for RN	Gr 6, Örebro	120124	RN	Excellent	To a high degree	To a very high degree	Low	5	5	5	4	5	6
2012-02-02 13:57:46	‘Chemo-license’ for RN	Gr 6, Örebro	120124	RN	Excellent	To a high degree	To a very high degree	Appropriate	6	1	6	5	5	5
2012-02-02 13:59:43	‘Chemo-license’ for RN	Gr 6, Örebro	120124	RN	Excellent	To a very high degree	To a very high degree	Appropriate	4	4	6	4	6	6
2012-02-02 14:06:19	‘Chemo-license’ for RN	Gr 6, Örebro	120124	RN	Excellent	To a very high degree	To a very high degree	Appropriate	5	3	5	5	6	6
2012-02-02 14:08:48	‘Chemo-license’ for RN	Gr 6, Örebro	120124	RN	Excellent	To a very high degree	To a very high degree	Appropriate	4	4	4	4	4	4
2012-02-02 11:52:44	Advanced program in RT	Våren 2012	120129	RN	Good	To a high degree	To a high degree	Appropriate	3	5	5	5	5
2012-02-09 13:34:10	Advanced program in RT	Växjö våren 2012	120201	RN	Good	Neither to a high degree nor a low degree	To a high degree	Appropriate	6	4	6	5	4
2015-06-15 11:37:56	‘Chemo-license’ for RN	1	120223	RN	Good	To a high degree	To a very high degree	Appropriate	6	2	6	3	6	6
2015-06-15 11:42:22	‘Chemo-license’ for RN	1	120223	RN	Excellent	To a high degree	To a high degree	Appropriate	4	4	3	3	4	4
2015-06-15 11:45:09	‘Chemo-license’ for RN	1	120223	RN	Good	To a high degree	To a high degree	Very high	4	4	5	3	5	6
2015-06-15 11:47:12	‘Chemo-license’ for RN	1	120223	RN	Excellent	To a high degree	To a high degree	Appropriate	4	3	3	4		3
2015-06-15 11:50:45	‘Chemo-license’ for RN	1	120223	RN	Good	To a very high degree	To a very high degree	Appropriate	3	5	5	5	5	5
2015-06-15 11:58:28	‘Chemo-license’ for RN	1	120223	RN	Excellent	To a very high degree	To a very high degree	High	6	3	6	5	5	6
2015-06-16 10:50:27	‘Chemo-license’ for RN	1	120223	RN	Excellent	To a high degree	To a high degree	High	5	4	5	4	4	6
2015-06-16 11:01:03	‘Chemo-license’ for RN	1	120223	RN	Good	To a very high degree	To a very high degree	High	6	2	6	2	6	5
2015-06-16 11:06:27	‘Chemo-license’ for RN	1	120223	RN	Excellent	To a very high degree	To a very high degree	Appropriate	6	5	6	4	6	6
2015-06-16 12:34:11	‘Chemo-license’ for RN	8	120314	RN	Excellent	To a high degree	To a very high degree	High	5	4	5	5	5	5
2012-03-19 13:40:06	Basic oncology	Start v 8, 2012	120316	RN	Excellent	To a high degree	To a very high degree	High	3	3	6	3	5	4
2012-03-19 13:42:07	Basic oncology	Start v 8, 2012	120316	RN	Excellent	To a high degree	To a very high degree	High	5	2	5	3	6	6
2012-03-19 13:44:13	Basic oncology	Start v 8, 2012	120316	RN	Excellent	To a high degree	To a very high degree	Appropriate	6	4	5	5	6	5
2012-03-19 13:48:02	Basic oncology	Start v 8, 2012	120316	RN	Good	Neither to a high degree nor a low degree	To a high degree	High	6	2	6	4	6	6
2012-03-19 13:50:58	Basic oncology	Start v 8, 2012	120316	RN	Good	To a high degree	To a high degree	Very high	4	1	6	4	5	6
2012-03-19 13:52:31	Basic oncology	Start v 8, 2012	120316	RN	Excellent	To a high degree	To a very high degree	Very high	6	5	6	4	6	6
2012-03-19 13:55:15	Basic oncology	Start v 8, 2012	120316	RN	Excellent	To a very high degree	To a very high degree	High	5	4	6	4	5	6
2012-03-19 13:58:20	Basic oncology	Start v 8, 2012	120316	RN	Excellent	To a very high degree	To a very high degree	Appropriate	6	1	6	2	6	2
2012-03-19 14:00:38	Basic oncology	Start v 8, 2012	120316	RN	Good	To a high degree	To a high degree	High	4	4	5	4	5	5
2012-03-19 14:02:36	Basic oncology	Start v 8, 2012	120316	RN	Excellent	To a high degree	To a high degree	High	6	2	6	3	6	6
2012-03-30 10:43:21	Specific oncological nursing in RT	Start v 34, 2012	120321	RN	Excellent	To a very high degree	To a very high degree	Appropriate	6	3	6	4	5	6
2012-03-30 10:45:18	Specific oncological nursing in RT	Start v 34, 2012	120321	RN	Excellent	To a high degree	To a very high degree	Appropriate	4	3	6	4	6	6
2012-03-30 10:48:02	Specific oncological nursing in RT	Start v 34, 2012	120321	RN	Excellent	To a very high degree	To a very high degree	High	6	3	6	5	6	6
2012-03-30 10:50:01	Specific oncological nursing in RT	Start v 34, 2012	120321	RN	Good	To a high degree	To a very high degree	Appropriate	5	5	5	4	5	5
2012-03-30 10:51:13	Specific oncological nursing in RT	Start v 34, 2012	120321	RN	Good	To a high degree	To a high degree	High	5	5	5	4	4	5
2012-03-30 10:53:20	Specific oncological nursing in RT	Start v 34, 2012	120321	RN	Good	To a high degree	To a high degree	High	6	5	6	5	4	3
2012-03-30 10:55:05	Specific oncological nursing in RT	Start v 34, 2012	120321	RN	Excellent	To a very high degree	To a very high degree	Very high	4	5	6	4	5	6
2012-03-30 10:55:46	Specific oncological nursing in RT	Start v 34, 2012	120321	RN	Good	To a very high degree	To a very high degree	Appropriate	5	4	6	5	5	5
2012-03-30 10:57:33	Specific oncological nursing in RT	Start v 34, 2012	120321	RN	Excellent	To a high degree	To a very high degree	Appropriate	5	3	5	4	5	4
2012-03-30 11:03:49	Specific oncological nursing in RT	Start v 34, 2012	120321	RN	Excellent	To a very high degree	To a very high degree	Appropriate	6	4	6	5	5	6
2012-03-30 11:05:46	Specific oncological nursing in RT	Start v 34, 2012	120321	RN	Good	To a very high degree	To a high degree	Appropriate	4	3	6	3	6	6
2012-04-18 10:35:03	HVE Specific oncology	YH våren 2012	120328	SHCA	Excellent	To a high degree	To a very high degree	High	4	4	6	6	6
2012-04-18 10:37:00	HVE Specific oncology	YH Våren 2012	120328	SHCA	Excellent	To a very high degree	To a very high degree	Very high	5	4	6	6	6
2012-04-18 10:38:56	HVE Specific oncology	YH Våren 2012	120328	SHCA	Good	To a high degree	To a high degree	High	5	5	6	6	5	6
2012-04-18 10:41:26	HVE Specific oncology	YH Våren 2012	120328	SHCA	Excellent	To a very high degree	To a very high degree	Very high	3	5	6	6	6	6
2012-04-18 10:44:08	HVE Specific oncology	YH Våren 2012	120328	SHCA	Excellent	To a high degree	To a very high degree	High	5	5	6	6	6	4
2012-04-18 10:46:16	HVE Specific oncology	YH Våren 2012	120328	SHCA	Excellent	To a very high degree	To a very high degree	High	6	5	6	6	5
2012-04-18 10:47:39	HVE Specific oncology	YH Våren 2012	120328	SHCA	Good	Neither to a high degree nor a low degree	Neither to a high degree nor a low degree	Very high	2	2	4	4	4	3
2012-04-18 10:48:50	HVE Specific oncology	YH Våren 2012	120328	SHCA	Good	To a high degree	To a very high degree	High	6	6	6	6	4	4
2012-04-18 10:50:43	HVE Specific oncology	YH Våren 2012	120328	SHCA	Good	To a very high degree	To a very high degree	Appropriate	1	3	6	6	6	5
2012-04-18 10:51:48	HVE Specific oncology	YH Våren 2012	120328	SHCA	Excellent	To a very high degree	To a very high degree	Appropriate	4	4	6	6	5	3
2012-04-18 10:52:29	HVE Specific oncology	YH Våren 2012	120328	SHCA	Excellent	To a high degree	To a very high degree	Very high	6	6	6	6	6	6
2012-04-18 10:55:01	HVE Specific oncology	YH Våren 2012	120328	SHCA	Good	To a high degree	To a very high degree	High	4	5	5	5	5	4
2012-04-18 10:56:41	HVE Specific oncology	YH Våren 2012	120328	SHCA	Excellent	To a very high degree	To a very high degree	High	4	6	5	6	6	5
2012-04-18 10:58:49	HVE Specific oncology	YH Våren 2012	120328	SHCA	Excellent	To a very high degree	To a very high degree	Appropriate	2	5	5	6	4	3
2012-04-18 11:00:16	HVE Specific oncology	YH Våren 2012	120328	SHCA	Good	To a very high degree	To a very high degree	Appropriate	5	4	6	5	5	5
2012-04-18 11:01:53	HVE Specific oncology	YH Våren 2012	120328	SHCA	Excellent	To a very high degree	To a very high degree	Appropriate	6	6	6	6	6	6
2012-04-18 11:03:32	HVE Specific oncology	YH Våren 2012	120328	SHCA	Excellent	To a high degree	To a very high degree	High	5	3	5		6	6
2012-04-18 11:04:37	HVE Specific oncology	YH Våren 2012	120328	SHCA	Excellent	To a high degree	To a high degree	Appropriate	5	5	5	5	4	5
2012-04-18 11:06:31	HVE Specific oncology	YH Våren 2012	120328	SHCA	Excellent	To a very high degree	To a very high degree	Appropriate	3	3	6	4	6	5
2012-04-18 11:07:31	HVE Specific oncology	YH Våren 2012	120328	SHCA	Good	To a high degree	To a high degree	Appropriate	4	4	6	4	4	5
2012-04-18 11:08:56	HVE Specific oncology	YH Våren 2012	120328	SHCA	Good	To a high degree	To a high degree	High	5	2	6	5	6	5
2012-04-18 11:10:25	HVE Specific oncology	YH Våren 2012	120328	SHCA	Excellent	To a high degree	To a very high degree	Very high	4	4	6	5	6	6
2012-04-18 11:11:29	HVE Specific oncology	YH Våren 2012	120328	SHCA	Good	To a high degree	To a high degree	Appropriate	4	4	3	4	4	4
2012-04-18 11:13:20	HVE Specific oncology	YH Våren 2012	120328	SHCA	Excellent	To a very high degree	To a very high degree	High	6	6	6	6	6	6
2015-06-12 12:53:20	‘Chemo-license’ for RN	2	120404	RN	Excellent	To a high degree	To a very high degree	High	4	5	6	2	5	5
2015-06-12 12:55:06	‘Chemo-license’ for RN	2	120404	RN	Good	To a high degree	To a very high degree	Appropriate	4	3	5	2	5	5
2015-06-12 12:56:53	‘Chemo-license’ for RN	2	120404	RN	Excellent	To a high degree	To a high degree	Appropriate	4	6	5	3	3	4
2015-06-12 12:58:31	‘Chemo-license’ for RN	2	120404	RN	Good	To a very high degree	To a high degree	High	5	6	6	3	4	5
2015-06-12 12:59:51	‘Chemo-license’ for RN	2	120404	RN	Excellent	To a very high degree	To a very high degree	Appropriate	6	5	6	6	6	5
2015-06-12 13:01:59	‘Chemo-license’ for RN	2	120404	RN	Excellent	To a high degree	To a very high degree	High	5	4	4	5		6
2015-06-12 13:04:17	‘Chemo-license’ for RN	2	120404	RN	Good	To a very high degree	To a very high degree	Appropriate	6	5	5	4	5	6
2015-06-12 13:07:06	‘Chemo-license’ for RN	2	120404	RN	Excellent	To a high degree	To a high degree	High	6	5	6	4	5	6
2015-06-12 13:08:42	‘Chemo-license’ for RN	2	120404	RN	Excellent	To a very high degree	To a very high degree	Appropriate	4		6	2	6
2015-06-12 13:11:15	‘Chemo-license’ for RN	2	120404	RN	Good	To a very high degree	To a very high degree	Appropriate	4	3	6	6	5	5
2015-06-12 14:03:52	‘Chemo-license’ for RN	2	120404	RN	Good	To a high degree	To a very high degree	High	5	4	5	5	5	6
2015-06-12 14:05:27	‘Chemo-license’ for RN	2	120404	RN	Good	To a very high degree	To a very high degree	Appropriate	4	4	6	5	6
2012-04-18 10:32:33	Advanced program in RT	Karolinska våren 2012	120408	RN	Excellent	To a high degree	To a very high degree
2013-02-27 10:34:01	‘Chemo-license’ for RN	Cyt SHCA/RN Örebro 2012	120425	RN	Excellent	To a high degree	To a high degree	Appropriate	3	3	5	4	4	4
2013-02-27 10:37:16	‘Chemo-license’ for RN	Cyt SHCA/RN Örebro 2012	120425	RN	Excellent	To a very high degree	To a very high degree	Appropriate	5	4	6	4	6	6
2013-02-27 10:39:38	‘Chemo-license’ for RN	Cyt SHCA/RN Örebro 2012	120425	RN	Excellent	To a very high degree	To a very high degree	Appropriate	6	6		4	6	6
2013-02-27 10:42:09	‘Chemo-license’ for RN	Cyt SHCA/RN Örebro 2012	120425	RN	Good	Neither to a high degree nor a low degree	To a high degree	High	4		5	4	5	3
2013-02-27 10:42:54	‘Chemo-license’ for RN	Cyt SHCA/RN Örebro 2012	120425	RN	Excellent	To a very high degree	To a very high degree	High	3		6	6
2013-02-27 10:43:45	‘Chemo-license’ for RN	Cyt SHCA/RN Örebro 2012	120425	RN	Good	To a high degree	To a high degree	Low	3		6	2	6	3
2013-02-27 10:44:27	‘Chemo-license’ for RN	Cyt SHCA/RN Örebro 2012	120425	RN	Excellent	To a high degree	To a very high degree	Appropriate	3		6		6	5
2013-02-27 10:49:09	‘Chemo-license’ for RN	Cyt SHCA/RN Örebro 2012	120425	RN	Excellent	To a high degree	To a very high degree
2013-02-27 10:50:21	‘Chemo-license’ for RN	Cyt SHCA/RN Örebro 2012	120425	RN	Excellent	To a very high degree	To a very high degree	Appropriate	6	2	6	6	6	5
2013-02-27 10:53:15	‘Chemo-license’ for RN	Cyt SHCA/RN Örebro 2012	120425	RN	Excellent	To a high degree	To a very high degree	Appropriate	5	5	5	4	6	6
2013-02-27 10:53:54	‘Chemo-license’ for RN	Cyt SHCA/RN Örebro 2012	120425	RN	Good	To a high degree	To a high degree	High	3	2	3	2	3	4
2013-02-27 10:32:59	‘Chemo-license’ for SHCA	Cyt SHCA/RN Örebro 2012	120425	SHCA	Excellent	To a high degree	To a very high degree	High	6		6	6	5	5
2013-02-27 10:36:36	‘Chemo-license’ for SHCA	Cyt SHCA/RN Örebro 2012	120425	SHCA	Excellent	To a very high degree	To a very high degree	Appropriate	5	5	6	5	6	6
2013-02-27 10:38:39	‘Chemo-license’ for SHCA	Cyt SHCA/RN Örebro 2012	120425	SHCA	Excellent	To a high degree	To a very high degree	High	5	3	6	3	2	3
2013-02-27 10:40:23	‘Chemo-license’ for SHCA	Cyt SHCA/RN Örebro 2012	120425	SHCA	Excellent	To a high degree	To a very high degree	High	6		6	6	6
2013-02-27 10:45:06	‘Chemo-license’ for SHCA	Cyt SHCA/RN Örebro 2012	120425	SHCA	Excellent	To a very high degree	To a very high degree	Appropriate	4	2	6	4	6
2013-02-27 10:51:12	‘Chemo-license’ for SHCA	Cyt SHCA/RN Örebro 2012	120425	SHCA	Excellent	To a very high degree	To a very high degree	High	3	3	5	5	5	6
2013-02-27 10:52:19	‘Chemo-license’ for SHCA	Cyt SHCA/RN Örebro 2012	120425	SHCA	Excellent	To a very high degree	To a very high degree	High	4	2	6	5	5	6
2013-02-27 10:54:35	‘Chemo-license’ for SHCA	Cyt SHCA/RN Örebro 2012	120425	SHCA	Excellent	To a very high degree	To a very high degree	Appropriate	3		4		3	3
2013-02-27 11:21:50	Basic oncology	Start v 35, 2012	120502	RN	Good	To a high degree	To a high degree	Appropriate	6	4	6	3	5	5
2013-02-27 11:24:26	Basic oncology	Start v 35, 2012	120502	RN	Excellent	To a very high degree	To a very high degree	High	6	3	6	6	5
2013-02-27 10:57:01	Organ-specific oncology RN	Start v 8, 2012	120502	RN	Excellent	To a high degree	To a high degree	Very high	5	4	4	4	5	5
2013-02-27 10:59:30	Organ-specific oncology RN	Start v 8, 2012	120502	RN	Good	To a high degree	To a high degree	Appropriate	5	4	6	4	5	6
2013-02-27 11:01:13	Organ-specific oncology RN	Start v 45, 2012	120502	RN	Good	To a high degree	To a high degree	High	2	5	6	6	5	5
2013-02-27 11:02:56	Organ-specific oncology RN	Start v 8, 2012	120502	RN	Excellent	To a high degree	To a high degree	High	4	3	6	4	6	5
2013-02-27 11:04:06	Organ-specific oncology RN	Start v 8, 2012	120502	RN	Good	To a high degree	To a high degree	Appropriate	4	4	6	4	5	4
2013-02-27 11:05:50	Organ-specific oncology RN	Start v 8, 2012	120502	RN	Good	To a high degree	To a very high degree	High	4	3	3	2	3	5
2013-02-27 11:07:22	Organ-specific oncology RN	Start v 8, 2012	120502	RN	Good	Neither to a high degree nor a low degree	Neither to a high degree nor a low degree	Very high	3	4	5	5	5	5
2013-02-27 11:08:10	Organ-specific oncology RN	Start v 8, 2012	120502	RN	Excellent	To a very high degree	To a high degree	Appropriate	5	5	3	5	6	6
2013-02-27 11:10:17	Organ-specific oncology RN	Start v 8, 2012	120502	RN	Good	To a high degree	To a high degree	Appropriate	4	2	6	5	6
2013-02-27 11:12:45	Organ-specific oncology RN	Start v 8, 2012	120502	RN	Excellent	To a high degree	To a very high degree	Appropriate	6	3	6	5	6	3
2012-12-05 11:45:21	‘Chemo-license’ for RN	Gr 2, 2012	120509	RN	Excellent	To a very high degree	To a very high degree	Appropriate	6	2	6	5	6	6
2012-12-05 11:46:44	‘Chemo-license’ for RN	gr 2, 2012	120509	RN	Excellent	To a very high degree	To a very high degree	Appropriate	6	2	6	5	6	6
2012-12-05 11:48:00	‘Chemo-license’ for RN	Gr 2, 2012	120509	RN	Good	To a high degree	To a very high degree	Appropriate	3	4	5	3	5	5
2012-12-05 11:49:22	‘Chemo-license’ for RN	Gr 2, 2012	120509	RN	Good	To a high degree	To a high degree	Appropriate	4	4	5	1		4
2012-12-05 11:51:29	‘Chemo-license’ for RN	Gr 2, 2012	120509	RN	Good	To a high degree	To a very high degree	Appropriate	5	4	6	5	5	5
2012-12-05 11:53:08	‘Chemo-license’ for RN	Gr 2, 2012	120509	RN	Good	To a high degree	To a high degree	Appropriate	5	4	3	3	5	6
2012-12-05 11:54:28	‘Chemo-license’ for RN	Gr 2, 2012	120509	RN	Excellent	To a very high degree	To a very high degree	Appropriate	3	2	6	3	5	6
2012-12-05 11:56:44	‘Chemo-license’ for RN	Gr 2, 2012	120509	RN	Excellent	To a very high degree	To a very high degree	Appropriate	6	4	6	2	5	6
2012-12-05 11:58:30	‘Chemo-license’ for RN	Gr 2, 2012	120509	RN	Excellent	To a high degree	To a high degree	Appropriate	5	3	5	4	5	5
2012-12-05 12:01:06	‘Chemo-license’ for RN	Gr 2, 2012	120509	RN	Excellent	To a very high degree	To a very high degree	Appropriate	6	6	6	5	6	6
2012-12-05 12:02:53	‘Chemo-license’ for RN	Gr 2, 2012	120509	RN	Good	To a very high degree	To a very high degree	Appropriate	5	1	5	2	6	6
2012-12-05 12:04:54	‘Chemo-license’ for RN	Gr 2, 2012	120509	RN	Excellent	To a very high degree	To a very high degree	Appropriate	6	6	5		6	5
2015-06-12 14:46:31	‘Chemo-license’ for RN	3	120510	RN	Excellent	To a high degree	To a very high degree	Appropriate	4	5	5	5	5	6
2015-06-12 14:49:55	‘Chemo-license’ for RN	3	120510	RN	Good	To a high degree	To a very high degree	Appropriate	3	2	6	2	4	4
2015-06-12 14:53:43	‘Chemo-license’ for RN	3	120510	RN	Excellent	To a high degree	To a very high degree	High	5	3	5	2	5
2015-06-12 15:04:38	‘Chemo-license’ for RN	3	120510	RN	Good	To a very high degree	To a very high degree	High	5	5	5	5	2	5
2015-06-12 15:08:02	‘Chemo-license’ for RN	3	120510	RN	Good	To a high degree	To a very high degree		3		6	1	5
2015-06-12 15:13:08	‘Chemo-license’ for RN	3	120510	RN	Excellent	To a very high degree	To a very high degree	Very high	4	6	6	5	6	6
2015-06-12 15:28:11	‘Chemo-license’ for RN	3	120510	RN	Excellent	To a high degree	To a very high degree	High	4		4	5	6
2015-06-12 15:33:32	‘Chemo-license’ for RN	3	120510	RN	Good	To a high degree	To a high degree	Appropriate	3	2	5	2	3	5
2015-06-12 15:36:34	‘Chemo-license’ for RN	3	120510	RN	Excellent	To a high degree	To a high degree	High	3	3	5	4	4	6
2015-06-12 15:40:13	‘Chemo-license’ for RN	3	120510	RN	Excellent	To a very high degree	To a very high degree	High	6	4	5	6	5	5
2015-06-12 15:42:02	‘Chemo-license’ for RN	3	120510	RN	Excellent	To a high degree	To a very high degree	High	5	6	6	2	4	5
2015-06-12 15:43:38	‘Chemo-license’ for RN	3	120510	RN	Excellent	To a high degree	To a very high degree	High	6	5	6	6	6	6
2015-06-12 15:30:43	‘Chemo-license’ for RN	3	120511	RN	Good	To a high degree	To a high degree	Appropriate	3	3	3	3	3	3
2012-06-25 10:23:33	‘Chemo-license’ for RN	Jönköping	120530	RN	Good	To a very high degree	To a very high degree	Appropriate	6	5	6	5	5	5
2012-06-25 10:24:39	‘Chemo-license’ for RN	Jönköping	120530	RN	Excellent	To a very high degree	To a very high degree	Appropriate	5	4	6	4	6	6
2012-06-25 10:41:29	‘Chemo-license’ for RN	Jönköping	120530	RN	Good	To a high degree	To a high degree	Appropriate	2	3	5	5	5	6
2012-06-25 10:42:20	‘Chemo-license’ for RN	Jönköping	120530	RN	Excellent	To a very high degree	To a very high degree	Appropriate	5	4	6	4	5	5
2012-06-25 10:43:15	‘Chemo-license’ for RN	Jönköping	120530	RN	Excellent	To a very high degree	To a very high degree	Appropriate	5	3	6	3	6	6
2012-06-25 10:44:54	‘Chemo-license’ for RN	Jönköping	120530	RN	Excellent	To a very high degree	To a very high degree	High	5		6	5	6	6
2012-06-25 10:46:03	‘Chemo-license’ for RN	Jönköping	120530	RN	Excellent	To a very high degree	To a very high degree	Very high	5	3	6	3	5	6
2012-06-25 10:47:52	‘Chemo-license’ for RN	Jönköping	120530	RN	Good	To a very high degree	To a very high degree	High	5	3	6	3	5	6
2012-06-25 10:50:05	‘Chemo-license’ for RN	Jönköping	120530	RN	Excellent	To a very high degree	To a very high degree	High	5		5		5	6
2012-06-25 10:51:14	‘Chemo-license’ for RN	Jönköping	120530	RN	Excellent	To a very high degree	To a very high degree	Appropriate	3	1	6	4	6	5
2012-06-25 10:53:11	‘Chemo-license’ for RN	Jönköping	120530	MD	Excellent	To a very high degree	To a very high degree	High			6		6	6
2012-06-25 10:19:07	‘Chemo-license’ for SHCA	Jönköping	120530	SHCA	Excellent	To a very high degree	To a very high degree	Appropriate	3	2	5	4	6	4
2012-06-25 10:20:11	‘Chemo-license’ for SHCA	Jönköping	120530	SHCA	Excellent	To a very high degree	To a very high degree	Appropriate	6	2	6	6	6	6
2012-06-25 10:21:35	‘Chemo-license’ for SHCA	Jönköping	120530	SHCA	Good	To a very high degree	To a very high degree	Appropriate	4	2	5		6	4
2012-06-25 10:22:27	‘Chemo-license’ for SHCA	Jönköping	120530	RN	Good	To a high degree	To a very high degree	High	3	3	6	3	6	5
2012-06-25 11:11:20	‘Chemo-license’ for RN	Karlstad	120531	RN	Excellent	To a very high degree	To a very high degree	Appropriate	6	4	6	6	6	6
2012-06-25 11:12:34	‘Chemo-license’ for RN	Karlstad	120531	RN	Good	To a high degree	To a high degree	Appropriate	4	3	5	5	4	6
2012-06-25 11:14:26	‘Chemo-license’ for RN	Karlstad	120531	RN	Excellent	To a very high degree	To a very high degree	Appropriate	6	6	6	6	6	6
2012-06-25 11:16:08	‘Chemo-license’ for RN	Karlstad	120531	RN	Excellent	To a very high degree	To a very high degree	High	3	6	6	6	6	6
2012-06-25 11:17:57	‘Chemo-license’ for RN	Karlstad	120531	RN	Excellent	To a high degree	To a high degree	Appropriate	5	3	5	3	6	6
2012-06-25 11:19:42	‘Chemo-license’ for RN	Karlstad	120531	RN	Excellent	To a high degree	To a very high degree	Appropriate	6	4	6	6	6	6
2012-06-25 11:20:30	‘Chemo-license’ for RN	Karlstad	120531	RN	Excellent	To a very high degree	To a very high degree	Appropriate	6	4	6	4	6	6
2012-06-25 11:21:17	‘Chemo-license’ for RN	Karlstad	120531	RN	Excellent	To a very high degree	To a very high degree	Low	5	4	6	4	6	6
2012-06-25 11:23:16	‘Chemo-license’ for RN	Karlstad	120531	RN	Good	To a high degree	To a high degree	Appropriate	4	4	3	4		5
2012-06-25 11:25:10	‘Chemo-license’ for RN	Karlstad	120531	RN	Excellent	To a high degree	To a very high degree	Appropriate	5	3	6	4	4	6
2012-06-25 11:25:56	‘Chemo-license’ for RN	Karlstad	120531	RN	Good	To a high degree	To a very high degree	Appropriate	3	3	5	5	5	5
2012-06-25 11:27:19	‘Chemo-license’ for RN	Karlstad	120531	RN	Excellent	To a very high degree	To a very high degree	Appropriate	6	5	6	6	6	6
2012-06-25 10:56:14	‘Chemo-license’ for SHCA	Karlstad	120531	SHCA	Good	To a high degree	To a high degree	Appropriate	4	4	5	4	5	5
2012-06-25 10:58:11	‘Chemo-license’ for SHCA	Karlstad	120531	SHCA	Excellent	To a high degree	To a high degree	Appropriate	6	5	6	6	6	6
2012-06-25 11:00:00	‘Chemo-license’ for SHCA	Karlstad	120531	SHCA	Excellent	To a very high degree	To a very high degree	High	6	5	5	4	6	6
2012-06-25 11:01:23	‘Chemo-license’ for SHCA	Karlstad	120531	SHCA	Good	To a high degree	To a high degree	Appropriate	6	6	6	6	6	6
2012-06-25 11:02:30	‘Chemo-license’ for SHCA	Karlstad	120531	SHCA	Excellent	To a high degree	To a very high degree	Appropriate	5	2	6	3	4	5
2012-06-25 11:03:07	‘Chemo-license’ for SHCA	Karlstad	120531	SHCA	Excellent	To a high degree	To a very high degree	Appropriate	5	5	5	5	4
2012-06-25 11:05:09	‘Chemo-license’ for SHCA	Karlstad	120531	SHCA	Excellent	To a very high degree	To a very high degree	Appropriate	6	3	6	3	6	6
2012-07-02 13:52:45	Specific oncological nursing in RT	Start v 45, 2011	120601	RN	Excellent	To a very high degree	To a very high degree	Low	5	4	5	4	5	5
2012-07-02 13:53:30	Specific oncological nursing in RT	Start v 45, 2012	120601	RN	Excellent	To a high degree	To a very high degree	High	4	4	5	5	5	6
2012-07-02 13:53:54	Specific oncological nursing in RT	Start v 45, 2012	120601	RN	Good	To a very high degree	To a very high degree
2012-07-02 13:55:18	Specific oncological nursing in RT	Start v 45, 2012	120601	RN	Good	To a high degree	Neither to a high degree nor a low degree	Appropriate	5	3	6	4	2	3
2012-07-02 13:57:53	Specific oncological nursing in RT	Start v 45, 2012	120601	RN	Good	To a high degree	To a high degree	Appropriate	5	3	5	3	5	4
2012-07-02 13:59:21	Specific oncological nursing in RT	Start v 45, 2012	120601	RN	Neither good nor inferior	Neither to a high degree nor a low degree	Neither to a high degree nor a low degree	Appropriate	5	3	5	3	3	4
2012-07-02 14:00:13	Specific oncological nursing in RT	Start v 45, 2012	120601	RN	Good	To a high degree	To a high degree	Appropriate	6	4	6	5	6	6
2012-07-02 14:01:43	Specific oncological nursing in RT	Start v 45, 2012	120601	RN	Excellent	To a very high degree	To a very high degree	Appropriate	5	4	5	4	5	5
2012-07-02 14:04:00	Specific oncological nursing in RT	Start v 45, 2012	120601	RN	Neither good nor inferior	To a high degree	Neither to a high degree nor a low degree	Appropriate	5	6	5	5	5	5
2012-07-02 14:04:58	Specific oncological nursing in RT	Start v 45, 2012	120601	RN	Good	To a high degree	To a very high degree	High	5	3	6	4	3	4
2012-07-02 14:06:13	Specific oncological nursing in RT	Start v 45, 2012	120601	RN	Good	To a high degree	To a high degree	Appropriate	5	4	6	5	6	5
2012-07-02 14:06:56	Specific oncological nursing in RT	Start v 45, 2012	120601	RN	Good	To a high degree	Neither to a high degree nor a low degree	High	4	2	4	4	4	4
2012-07-02 14:08:20	Specific oncological nursing in RT	Start v 45, 2012	120601	RN	Good	To a very high degree	To a very high degree	Appropriate	6	1	6	2	3	4
2012-06-25 13:05:42	‘Chemo-license’ for RN	Gr 3, 2012	120604	RN	Excellent	To a very high degree	To a very high degree	Appropriate		2	6	6	6	6
2012-06-25 13:06:52	‘Chemo-license’ for RN	Gr 3, 2012	120604	RN	Excellent	To a very high degree	To a very high degree	Appropriate	3	3	6	4	5	6
2012-06-25 13:08:56	‘Chemo-license’ for RN	Gr 3, 2012	120604	RN	Excellent	To a high degree	To a very high degree	Appropriate	3	3	6	4	6	6
2012-06-25 13:10:06	‘Chemo-license’ for RN	Gr 3, 2012	120604	RN	Excellent	To a very high degree	To a very high degree	Appropriate	5	5	5	4	6	6
2012-06-25 13:12:05	‘Chemo-license’ for RN	Gr 3, 2012	120604	RN	Excellent	To a high degree	To a very high degree	Appropriate	6	3	6	5	6	6
2012-06-25 13:13:55	‘Chemo-license’ for RN	Gr 3, 2012	120604	RN	Excellent	To a very high degree	To a very high degree	High	5	4	5	5	6	5
2012-06-25 13:15:05	‘Chemo-license’ for RN	Gr 3, 2012	120604	RN	Excellent	To a very high degree	To a very high degree	High	4		5	5	5	5
2012-06-25 13:29:25	‘Chemo-license’ for RN	Gr 3, 2012	120604	RN	Excellent	To a very high degree	To a very high degree	Appropriate	4	3	3	3	5	5
2012-06-25 13:31:47	‘Chemo-license’ for RN	Gr 3, 2012	120604	RN	Excellent	To a very high degree	To a very high degree	Very low	5	5	6	5	6	6
2012-06-25 13:32:53	‘Chemo-license’ for RN	Gr 3, 2012	120604	RN	Excellent	To a very high degree	To a very high degree	Appropriate	5	3	6	4	6	6
2012-06-25 13:33:56	‘Chemo-license’ for RN	Gr 3, 2012	120604	RN	Excellent	To a high degree	To a very high degree	Appropriate	5	3	5	4	5	5
2012-06-25 13:40:31	‘Chemo-license’ for RN	Gr 3, 2012	120604	RN	Excellent	To a very high degree	To a very high degree	Appropriate	4	1	5	3	6	5
2012-06-25 13:43:04	‘Chemo-license’ for RN	Gr 3, 2012	120604	RN	Excellent	To a high degree	To a very high degree	High	4	2	6	4	4	5
2012-06-26 11:18:59	‘Chemo-license’ for SHCA	Gr 2, 2012	120605	SHCA	Excellent	To a very high degree	To a very high degree	High	6	4	3	3	6	6
2012-06-26 11:20:31	‘Chemo-license’ for SHCA	Gr 2, 2012	120605	SHCA	Excellent	To a very high degree	To a very high degree	Appropriate	4	4	6	5	6	6
2012-06-26 11:22:19	‘Chemo-license’ for SHCA	Gr 2, 2012	120605	SHCA	Excellent	To a very high degree	To a very high degree	Appropriate	5	4	6	4	6	6
2012-06-26 11:24:32	‘Chemo-license’ for SHCA	Gr 2, 2012	120605	SHCA	Good	To a very high degree	To a high degree	High	4	4	6	6	5	5
2012-06-26 11:25:36	‘Chemo-license’ for SHCA	Gr 2, 2012	120605	SHCA	Excellent	To a very high degree	To a very high degree	Appropriate	6	6	6	6	6	6
2012-06-26 11:27:34	‘Chemo-license’ for SHCA	Gr 2, 2012	120605	SHCA	Excellent	To a very high degree	To a very high degree	High	6	5	6	5	6	6
2012-06-26 11:28:40	‘Chemo-license’ for SHCA	Gr 2, 2012	120605	SHCA	Excellent	To a very high degree	To a very high degree	Appropriate	6	1	6	1	4	5
2012-06-26 11:30:31	‘Chemo-license’ for SHCA	Gr 2, 2012	120605	SHCA	Excellent	To a high degree	To a very high degree	Appropriate	3	4	6	3	6	6
2012-07-02 14:13:25	Basic oncology RN	Våren 2012	120607	RN	Excellent	To a very high degree	To a very high degree	Appropriate	6	2	6	3	6	6
2012-07-02 14:14:52	Basic oncology RN	Våren 2012	120607	RN	Excellent	To a very high degree	To a very high degree	High	5		6	6	6	6
2012-07-02 14:16:55	Basic oncology RN	Våren 2012	120607	RN	Excellent	To a high degree	To a very high degree	Appropriate	4	1	6	5	6	5
2012-07-02 14:20:30	Basic oncology RN	Våren 2012	120607	RN	Excellent	To a very high degree	To a very high degree	Appropriate			6	6		6
2012-07-02 14:21:24	Basic oncology RN	Våren 2012	120607	RN	Good	To a high degree	To a high degree	Appropriate	4	3	6	6	5
2012-07-02 14:22:58	Basic oncology RN	Våren 2012	120607	RN	Excellent	To a high degree	To a very high degree	Appropriate	6	1	6	4	6	6
2012-07-02 14:24:27	Basic oncology RN	Våren 2012	120607	RN	Excellent	To a high degree	To a very high degree	Appropriate	6	1	6	3	5	4
2012-07-02 14:25:38	Basic oncology RN	Våren 2012	120607	RN	Excellent	To a high degree	To a high degree	Appropriate	6	5	6	6	5	5
2012-07-02 14:27:45	Basic oncology RN	Våren 2012	120607	RN	Excellent	To a very high degree	To a very high degree	Appropriate	5	2	6	3	5	5
2012-07-02 14:29:22	Basic oncology RN	Våren 2012	120607	RN	Good	To a high degree	To a very high degree	Appropriate	4	2	6	2	6	6
2012-07-02 14:30:03	Basic oncology RN	Våren 2012	120607	RN	Good	To a high degree	To a high degree	Appropriate	2	2	6	2	4
2012-07-02 14:31:41	Basic oncology RN	Våren 2012	120607	RN	Excellent	To a high degree	To a very high degree	Appropriate	5	1	6	1	5	6
2012-07-02 14:34:02	Basic oncology RN	Våren 2012	120607	RN	Good	To a very high degree	To a high degree	Very low	1	1	4	2	4	3
2012-07-02 14:35:05	Basic oncology RN	Våren 2012	120607	RN	Excellent	Neither to a high degree nor a low degree	Neither to a high degree nor a low degree	Appropriate	6	5	5	5	6
2012-07-02 14:37:14	Basic oncology RN	Våren 2012	120607	RN	Excellent	To a very high degree	To a very high degree	High	2	3	6	5	5	6
2012-07-02 14:38:05	Basic oncology RN	Våren 2012	120607	RN	Good	To a high degree	To a very high degree	Appropriate
2012-07-02 14:38:45	Basic oncology RN	Våren 2012	120607	RN	Excellent	To a very high degree	To a very high degree	Appropriate	3	3	6	5	5
2012-07-02 14:40:46	Basic oncology RN	Våren 2012	120607	RN	Excellent	Neither to a high degree nor a low degree	To a very high degree	Appropriate	4	1	6	2	5	6
2012-07-02 14:43:44	Basic oncology RN	Våren 2012	120607	RN	Good	To a high degree	To a high degree	Appropriate	4	2	6	3	5	6
2012-07-02 14:46:41	Basic oncology RN	Våren 2012	120607	RN	Excellent	To a very high degree	To a very high degree	Low	4	5	4	4	4	5
2013-02-06 11:14:08	Basic radiophysics and RT MD	Grupp 22, 2012	120907	MD	Excellent	To a very high degree	To a very high degree	Appropriate	4	4	5	4	6	5
2013-02-06 11:17:48	Basic radiophysics and RT MD	Grupp 22, 2012	120907	MD	Excellent	To a very high degree	To a very high degree	High	5	4	6	6	6	4
2013-02-06 11:19:47	Basic radiophysics and RT MD	Grupp 22, 2012	120907	MD	Excellent	To a high degree	To a very high degree	High	5	4	5	4	6	6
2013-02-06 11:21:56	Basic radiophysics and RT MD	Grupp 22, 2012	120907	MD	Excellent	To a very high degree	To a very high degree	High	5	5	5	3	5	4
2013-02-06 11:25:39	Basic radiophysics and RT MD	Grupp 22, 2012	120907	MD	Excellent	Neither to a high degree nor a low degree	To a high degree	High	5	3	6	5	6	5
2013-02-06 11:27:21	Basic radiophysics and RT MD	Grupp 22, 2012	120907	MD	Good	To a high degree	To a very high degree	High	5	6	6	5	6	4
2013-02-06 11:31:13	Basic radiophysics and RT MD	Grupp 22, 2012	120907	MD	Good	To a high degree	Neither to a high degree nor a low degree	Appropriate	3	2	5	5	5	2
2013-02-06 11:34:10	Basic radiophysics and RT MD	Grupp 22, 2012	120907	MD	Good	To a high degree	To a high degree	Appropriate	5	4	5	5	4	3
2013-02-06 11:36:14	Basic radiophysics and RT MD	Grupp 22, 2012	120907	MD	Good	To a very high degree	To a very high degree	High	5	4	3	4	6	4
2013-02-06 11:38:05	Basic radiophysics and RT MD	Grupp 22, 2012	120907	MD	Good	To a high degree	To a high degree	High	5	3	5	4	4	3
2013-02-06 11:41:10	Basic radiophysics and RT MD	Grupp 22, 2012	120907	MD	Excellent	To a very high degree	To a very high degree	High	4	5	6	4	6	5
2013-02-06 11:43:11	Basic radiophysics and RT MD	Grupp 22, 2012	120907	MD	Good	To a high degree	To a high degree	High	3	2	6	3	5	4
2013-02-06 10:25:53	Basic radiophysics and RT MD	Grupp 24, 2012	120914	MD	Excellent	Neither to a high degree nor a low degree	To a very high degree	High	4	5	6	2	5	6
2013-02-06 10:28:58	Basic radiophysics and RT MD	Grupp 24, 2012	120914	MD	Good	To a high degree	To a very high degree	High	4	3	6	4	6	3
2013-02-06 10:30:17	Basic radiophysics and RT MD	Grupp 24, 2012	120914	MD	Excellent	To a high degree	To a very high degree	High	5	5	6	5	5	5
2013-02-06 10:32:49	Basic radiophysics and RT MD	Grupp 24, 2012	120914	MD	Good	To a high degree	To a very high degree	High	3	3	5	3	5	5
2013-02-06 10:36:11	Basic radiophysics and RT MD	Grupp 24, 2012	120914	MD	Good	Neither to a high degree nor a low degree	To a very high degree	Appropriate	5	3	5	3	5	5
2013-02-06 10:39:33	Basic radiophysics and RT MD	Grupp 24, 2012	120914	MD	Excellent	To a very high degree	To a very high degree	Appropriate	5	4	5	4	6	6
2013-02-06 10:44:44	Basic radiophysics and RT MD	Grupp 24, 2012	120914	MD	Excellent	To a very high degree	To a very high degree	Appropriate	3	6	5	4	6	3
2013-02-06 10:56:06	Basic radiophysics and RT MD	Grupp 24, 2012	120914	MD	Excellent	To a high degree	To a very high degree	Appropriate	5	5	6	4	5	5
2013-02-06 10:58:43	Basic radiophysics and RT MD	Grupp 24, 2012	120914	MD	Excellent	To a high degree	To a very high degree	Appropriate	5	4	6	5	6	6
2013-02-06 11:00:12	Basic radiophysics and RT MD	Grupp 24, 2012	120914	MD	Excellent	To a high degree	To a very high degree	Appropriate	5	3	6	3	6	5
2013-02-06 11:02:10	Basic radiophysics and RT MD	Grupp 24, 2012	120914	MD	Excellent	To a very high degree	To a very high degree	Appropriate	3	3	6	3	5	5
2013-02-06 11:04:48	Basic radiophysics and RT MD	Grupp 24, 2012	120914	MD	Excellent	To a very high degree	To a very high degree	High	6	5	6	4	6	6
2013-02-06 11:06:36	Basic radiophysics and RT MD	Grupp 24, 2012	120914	MD	Excellent	To a very high degree	To a very high degree	High		6	5	4	6	5
2013-02-06 11:08:23	Basic radiophysics and RT MD	Grupp 24, 2012	120914	MD	Excellent	To a very high degree	To a very high degree	Appropriate	2	6	5	4	5	5
2012-12-05 12:07:10	Advanced program in RT	Växjö 2012	120921	RN	Good	To a high degree	To a very high degree	Appropriate	1	2	6	4	4
2012-12-05 12:07:53	Advanced program in RT	Växjö 2012	120921	RN	Good	To a very high degree	To a very high degree	Appropriate			6
2013-02-27 11:18:42	Basic oncology	Start v 35, 2012	120927	RN	Excellent	To a very high degree	To a very high degree	High	6	5	6	4	6	6
2013-02-27 11:20:25	Basic oncology	Start v 35, 2012	120927	RN	Excellent	To a very high degree	To a very high degree	Appropriate	6	4	6	5	6	6
2013-02-27 11:26:09	Basic oncology	Start v 35, 2012	120927	RN	Good	To a high degree	To a very high degree	Appropriate	4	3	6	4	5	5
2013-02-27 11:27:36	Basic oncology	Start v 35, 2012	120927	RN	Excellent	To a high degree	To a very high degree	High	5	5	6	4	6	5
2013-02-27 11:31:03	Basic oncology	Start v 35, 2012	120927	RN	Excellent	To a high degree	To a high degree	Appropriate	6	6	6	6	6	6
2013-02-27 11:34:54	Basic oncology	Start v 35, 2012	120927	RN	Excellent	To a high degree	To a very high degree	Appropriate	5	4	5	4	3	6
2013-02-27 11:36:14	Basic oncology	Start v 35, 2012	120927	RN	Excellent	To a high degree	To a very high degree	High	5		5		6
2013-02-27 11:37:26	Basic oncology	Start v 35, 2012	120927	RN	Good	To a high degree	To a very high degree	Very high	5	4	6	5	5	3
2013-02-27 11:38:20	Basic oncology	Start v 35, 2012	120927	RN	Excellent	To a very high degree	To a very high degree	Appropriate	4	4	6	4	6	6
2015-06-12 14:08:14	‘Chemo-license’ for RN	4	121004	RN	Excellent	To a very high degree	To a very high degree	Appropriate	6	2	6	4	6	6
2015-06-12 14:11:15	‘Chemo-license’ for RN	4	121004	RN	Excellent	To a very high degree	To a very high degree	Very high	5	1	6	4	5	5
2015-06-12 14:15:16	‘Chemo-license’ for RN	4	121004	RN	Excellent	To a very high degree	To a very high degree	High	6		5	5	6	5
2015-06-12 14:19:20	‘Chemo-license’ for RN	4	121004	RN	Good	To a very high degree	To a very high degree	Very high	6	2	6	4	6	5
2015-06-12 14:21:08	‘Chemo-license’ for RN	4	121004	RN	Excellent	To a very high degree	To a very high degree	High	6	6	6	6	6	6
2015-06-12 14:22:34	‘Chemo-license’ for RN	4	121004	RN	Excellent	To a very high degree	To a very high degree	High	6	5	6	6	6	6
2015-06-12 14:24:27	‘Chemo-license’ for RN	4	121004	RN	Excellent	To a very high degree	To a very high degree	High	5	4	5		5
2015-06-12 14:28:37	‘Chemo-license’ for RN	4	121004	RN	Excellent	To a high degree	To a very high degree	Appropriate	4		4	5	6
2015-06-12 14:30:25	‘Chemo-license’ for RN	4	121004	RN	Excellent	To a very high degree	To a very high degree	Appropriate	6	5	6	6	6
2015-06-12 14:32:33	‘Chemo-license’ for RN	4	121004	RN	Excellent	To a very high degree	To a very high degree	Appropriate	4	3	3	3	3	4
2015-06-12 14:34:34	‘Chemo-license’ for RN	4	121004	RN	Excellent	To a very high degree	To a high degree	High	6	4	5	6	6	6
2012-10-30 11:41:06	‘Chemo-license’ for RN	Grupp 6, 2013	121010	RN	Excellent	To a very high degree	To a very high degree	High	6	3	6	4	6	6
2012-10-30 11:42:29	‘Chemo-license’ for RN	Grupp 6, 2012	121010	RN	Excellent	To a very high degree	To a very high degree	Appropriate	5	2	5	2	5	6
2012-10-30 11:45:08	‘Chemo-license’ for RN	Grupp 6, 2012	121010	RN	Excellent	To a high degree	To a high degree	High	4	1	5	6	6	6
2012-10-30 11:46:41	‘Chemo-license’ for RN	Grupp 6, 2012	121010	RN	Excellent	To a very high degree	To a very high degree	High	6	4	6	4	6	6
2012-10-30 11:49:11	‘Chemo-license’ for RN	Grupp 6, 2012	121010	RN	Excellent	To a very high degree	To a very high degree	High	6	1	6	6	6	5
2012-10-30 11:51:05	‘Chemo-license’ for RN	Grupp 6, 2012	121010	RN	Excellent	To a high degree	To a very high degree	Appropriate	3	5	5	5	5	5
2012-10-30 11:53:26	‘Chemo-license’ for RN	Grupp 6, 2012	121010	RN	Excellent	To a very high degree	To a very high degree	High	3	3	6	1	5	5
2012-10-30 11:55:06	‘Chemo-license’ for RN	Grupp 6, 2012	121010	RN	Excellent	To a high degree	To a high degree	Appropriate	6	4	5	3	4	5
2012-10-30 11:56:41	‘Chemo-license’ for RN	Grupp 6, 2012	121010	RN	Excellent	To a very high degree	To a very high degree	High	6	5	6	6	6	5
2012-10-30 11:58:47	‘Chemo-license’ for RN	Grupp 6, 2012	121010	RN	Good	To a high degree	To a very high degree	High	4	4	5	5	6	6
2012-10-30 12:00:39	‘Chemo-license’ for RN	Grupp 6, 2012	121010	RN	Excellent	To a high degree	To a very high degree	Appropriate	6	5	6	6	6	6
2012-10-30 12:01:29	‘Chemo-license’ for RN	Grupp 6, 2012	121010	RN	Good	To a high degree	To a very high degree	Appropriate	4	1	5	3	6	6
2012-10-30 12:03:08	‘Chemo-license’ for RN	Grupp 6, 2012	121010	RN	Excellent	To a high degree	To a high degree	Appropriate	4	3	6	3	5	5
2015-06-15 10:28:27	‘Chemo-license’ for RN	5	121101	RN	Excellent	To a very high degree	To a very high degree	High	6	4	6	3	6	6
2015-06-15 10:34:26	‘Chemo-license’ for RN	5	121101	RN	Excellent	To a high degree	To a very high degree	High	5	5	6	5	6	6
2015-06-15 10:37:25	‘Chemo-license’ for RN	5	121101	RN	Excellent	To a high degree	To a very high degree	High	5	4	5	4	5	5
2015-06-15 10:39:27	‘Chemo-license’ for RN	5	121101	RN	Excellent	To a high degree	To a very high degree	High	5	4	5	4	5	4
2015-06-15 10:42:45	‘Chemo-license’ for RN	5	121101	RN	Excellent	To a high degree	To a very high degree	High	4	4	6	4	6	6
2015-06-15 10:53:29	‘Chemo-license’ for RN	5	121101	RN	Excellent	To a very high degree	To a very high degree	Appropriate	5	4	6	6	6	6
2015-06-15 10:58:42	‘Chemo-license’ for RN	5	121101	RN	Excellent	To a very high degree	To a very high degree	Very high	6	3	6	3	6	6
2015-06-15 11:20:35	‘Chemo-license’ for RN	5	121101	RN	Excellent	To a very high degree	To a very high degree	High	6	6	6	6	6	6
2015-06-15 11:25:58	‘Chemo-license’ for RN	5	121101	RN	Excellent	To a high degree	Neither to a high degree nor a low degree	High	5	3	6	3	6	4
2012-11-15 11:25:58	Specific oncological nursing in RT	Start v 8, 2012	121108	RN	Good	To a high degree	To a high degree	Appropriate	6	4	6	4	3	6
2012-11-15 11:28:17	Specific oncological nursing in RT	Start v 8, 2012	121108	RN	Excellent	To a very high degree	To a very high degree	Appropriate	6	6	4	4	5	6
2012-11-15 11:34:49	Specific oncological nursing in RT	Start v 8, 2012	121108	RN	Good	To a high degree	To a high degree	Appropriate	4	4	5	4	5	5
2012-11-15 11:38:10	Specific oncological nursing in RT	Start v 8, 2012	121108	RN	Good	To a high degree	To a high degree	Appropriate	4	4	5	3	3	5
2012-11-15 11:40:11	Specific oncological nursing in RT	Start v 8, 2012	121108	RN	Good	To a high degree	To a high degree	High	6	4	6	5	5	6
2012-11-15 11:41:18	Specific oncological nursing in RT	Start v 8, 2012	121108	RN	Good	To a high degree	To a high degree	High	6	2	6	4	5	6
2012-11-15 11:42:30	Specific oncological nursing in RT	Start v 8, 2012	121108	RN	Excellent	To a high degree	To a very high degree	Appropriate	3	4	4	2	3	6
2012-11-15 11:43:57	Specific oncological nursing in RT	Start v 8, 2012	121108	RN	Excellent	To a high degree	To a very high degree	Appropriate	6	2	6	3	5	3
2012-11-15 11:45:59	Specific oncological nursing in RT	Start v 8, 2012	121108	RN	Good	To a high degree	To a very high degree	High	6	3	4	3	6	5
2013-02-27 12:31:27	Organ-specific oncology RN	Start v 35, 2012	121114	RN	Excellent	To a very high degree	To a very high degree	Appropriate	5		6	3	6	5
2013-02-27 12:32:38	Organ-specific oncology RN	Start v 35, 2012	121114	RN	Excellent	Neither to a high degree nor a low degree	To a high degree	High	5	3	4		5
2013-02-27 12:34:28	Organ-specific oncology RN	Start v 35, 2012	121114	RN	Good	To a high degree	To a high degree	Very high	5	5	3	3	3	5
2013-02-27 12:35:49	Organ-specific oncology RN	Start v 35, 2012	121114	RN	Excellent	To a very high degree	To a very high degree	Appropriate	6	4	6	4	6	6
2013-02-27 12:37:51	Organ-specific oncology RN	Start v 35, 2012	121114	RN	Excellent	To a very high degree	To a very high degree	Appropriate	6	6	6	4	6	6
2013-02-27 12:39:59	Organ-specific oncology RN	Start v 35, 2012	121114	RN	Excellent	To a high degree	To a very high degree	Appropriate	6	4	6	5	6	6
2013-02-27 12:41:42	Organ-specific oncology RN	Start v 35, 2012	121114	RN	Good	To a high degree	To a very high degree	Appropriate	5	5	5	4	4	6
2013-02-27 12:42:26	Organ-specific oncology RN	Start v 35, 2012	121114	RN	Good	To a high degree	To a high degree	Appropriate	5	3	6	3	5	5
2013-02-27 12:43:39	Organ-specific oncology RN	Start v 35, 2012	121114	RN	Excellent	To a high degree	To a very high degree	High	5	4	6	3	6	6
2013-02-27 12:44:31	Organ-specific oncology RN	Start v 35, 2012	121114	RN	Good	To a very high degree	To a very high degree	High	5	5	5	5	5	5
2013-02-27 12:45:33	Organ-specific oncology RN	Start v 35, 2012	121114	RN	Excellent	To a high degree	To a very high degree	High	5	5	5	5	5	5
2013-02-27 11:41:27	HVE Basic oncology	Gr 1, 2012	121121	SHCA	Excellent	To a high degree	To a very high degree	Appropriate	6	3	6	6	6	6
2013-02-27 11:43:58	HVE Basic oncology	Gr 1, 2012	121121	SHCA	Excellent	To a very high degree	To a very high degree	High	5	3	5	5	5	5
2013-02-27 11:46:52	HVE Basic oncology	Gr 1, 2012	121121	SHCA	Excellent	To a very high degree	To a very high degree	Appropriate	6	3	6	6	6	6
2013-02-27 11:49:08	HVE Basic oncology	Gr 1, 2012	121121	SHCA	Excellent	To a high degree	To a high degree	High	3	3	6	6	6	6
2013-02-27 11:52:03	HVE Basic oncology	Gr 1, 2012	121121	SHCA	Excellent	To a very high degree	To a very high degree	Very high	6	5	6	5	6	6
2013-02-27 11:53:44	HVE Basic oncology	Gr 1, 2012	121121	SHCA	Excellent	To a very high degree	To a high degree	Appropriate	5	5	5	5	5	5
2013-02-27 11:55:10	HVE Basic oncology	Gr 1, 2012	121121	SHCA	Excellent	To a high degree	Neither to a high degree nor a low degree	High	5	3	6	3	5	4
2013-02-27 11:56:59	HVE Basic oncology	Gr 1, 2012	121121	SHCA	Excellent	To a very high degree	To a very high degree	Appropriate	5	3	6	5	3	5
2013-02-27 11:58:35	HVE Basic oncology	Gr 1, 2012	121121	SHCA	Excellent	To a high degree	To a high degree	Appropriate	6	6	5	6	6	6
2013-02-27 12:00:19	HVE Basic oncology	Gr 1, 2012	121121	SHCA	Excellent	Neither to a high degree nor a low degree	To a very high degree	High	1	1	6	6	6	6
2013-02-27 12:02:27	HVE Basic oncology	Gr 1, 2012	121121	SHCA	Good	To a very high degree	To a very high degree	Appropriate	3	5	6	6	6	6
2013-02-27 12:04:17	HVE Basic oncology	Gr 1, 2012	121121	SHCA	Excellent	To a high degree	To a high degree	Very high	4	4	6	5	5	5
2013-02-27 12:05:07	HVE Basic oncology	Gr 1, 2012	121121	SHCA	Excellent	To a high degree	To a very high degree	Appropriate	5	2	6	4	6	3
2013-02-27 12:05:57	HVE Basic oncology	Gr 1, 2012	121121	SHCA	Excellent	To a high degree	To a high degree	High	5	5	5	5	5	6
2012-12-05 11:19:17	Basic radiophysics and RT MD	Gr 23, 2012	121130	MD	Excellent	To a very high degree	To a very high degree	Appropriate	5	6	6	6	6	6
2012-12-05 11:20:49	Basic radiophysics and RT MD	Gr 23, 2012	121130	MD	Good	To a high degree	Neither to a high degree nor a low degree	Appropriate	6	6	5		6	6
2012-12-05 11:22:41	Basic radiophysics and RT MD	Gr 23, 2012	121130	MD	Excellent	To a very high degree	To a very high degree	High	5	5	5	5	6	6
2012-12-05 11:24:04	Basic radiophysics and RT MD	Gr 23, 2012	121130	MD	Good	To a high degree	To a very high degree	High	5	5	6	5	6	5
2012-12-05 11:25:27	Basic radiophysics and RT MD	Gr 23, 2012	121130	MD	Excellent	To a high degree	To a high degree	High	2	5	5	4	6	5
2012-12-05 11:28:23	Basic radiophysics and RT MD	Gr 23, 2012	121130	MD	Excellent	To a very high degree	To a very high degree	Appropriate	5	5	4	4	6	6
2012-12-05 11:29:29	Basic radiophysics and RT MD	Gr 23, 2012	121130	MD	Excellent	To a very high degree	To a very high degree	Appropriate	3	5	5	4	5	6
2012-12-05 11:32:47	Basic radiophysics and RT MD	Gr 23, 2012	121130	MD	Excellent	To a very high degree	To a very high degree	High	4	4	5	3	5	5
2012-12-05 11:37:09	Basic radiophysics and RT MD	Gr 23, 2012	121130	MD	Excellent	To a very high degree	To a very high degree	Appropriate	4	6	5	6	6	6
2012-12-05 11:38:02	Basic radiophysics and RT MD	Gr 23, 2012	121130	MD	Excellent	To a very high degree	To a very high degree	Appropriate	6	6	6	5	6	6
2012-12-05 11:39:38	Basic radiophysics and RT MD	Gr 23, 2012	121130	MD	Excellent	To a very high degree	To a very high degree	Appropriate	6	6	5	6	6	6
2012-12-05 11:40:23	Basic radiophysics and RT MD	Gr 23, 2012	121130	MD	Excellent	To a very high degree	To a very high degree	Appropriate			6	6	6	6
2012-12-05 11:42:23	Basic radiophysics and RT MD	Gr 23, 2012	121130	MD	Good	To a very high degree	To a high degree	Appropriate	6	6	5	5	6	5
2012-12-05 11:43:50	Basic radiophysics and RT MD	Gr 23, 2012	121130	MD	Good	To a high degree	To a high degree	High	5	4	5	3	5	4
2013-01-30 14:05:06	Basic oncology	Start v 45, 2012	121206	RN	Excellent	To a high degree	To a high degree	Appropriate	4	4	6	6	6	6
2013-01-30 14:08:23	Basic oncology	Start v 45, 2012	121206	RN	Excellent	To a high degree	To a high degree	High	6	5	6	6	6	6
2013-01-30 14:10:24	Basic oncology	Start v 45, 2012	121206	RN	Excellent	To a high degree	To a very high degree	High	5	3	6	4	5	5
2013-01-30 14:12:46	Basic oncology	Start v 45, 2012	121206	RN	Excellent	To a very high degree	To a very high degree	Very high	4		6		6	6
2013-01-30 14:16:05	Basic oncology	Start v 45, 2012	121206	RN	Excellent	To a high degree	To a high degree	Appropriate	4	4	6	5	5	3
2013-01-28 13:55:45	‘Chemo-license’ for RN	Örebro 2012	121214	RN	Good	To a high degree	To a very high degree	Appropriate	5	5	6	5	4	5
2013-01-28 13:57:34	‘Chemo-license’ for RN	Örebro 2012	121214	RN	Excellent	To a very high degree	To a very high degree	Appropriate	3	3	6	6	6	6
2013-01-28 13:59:02	‘Chemo-license’ for RN	Örebro 2012	121214	RN	Excellent	To a high degree	To a very high degree	Appropriate	4	4	5	4	6	6
2013-01-28 14:01:08	‘Chemo-license’ for RN	Örebro 2012	121214	RN	Excellent	To a high degree	To a high degree	Appropriate	5	5	5	5	4
2013-01-28 14:02:21	‘Chemo-license’ for RN	Örebro 2012	121214	RN	Excellent	To a very high degree	To a very high degree	High	3	5	5	4	6	6
2013-01-28 14:04:54	‘Chemo-license’ for RN	Örebro 2012	121214	RN	Excellent	To a high degree	To a very high degree	High	4	4	6	6	6	6
2013-01-28 14:05:45	‘Chemo-license’ for RN	Örebro 2012	121214	RN	Excellent	To a very high degree	To a very high degree	Appropriate	5	3	6	5	6	5
2013-01-28 14:07:01	‘Chemo-license’ for RN	Örebro 2012	121214	RN	Excellent	To a very high degree	To a very high degree	High	6	4	6	3	5	6
2013-01-28 14:08:19	‘Chemo-license’ for RN	Örebro 2012	121214	RN	Excellent	To a high degree	To a very high degree	High	4	5	5	5	5	6
2013-01-28 14:10:29	‘Chemo-license’ for RN	Örebro 2012	121214	RN	Excellent	To a very high degree	To a very high degree	High	5	3	6	5	6	6
2013-01-28 14:12:04	‘Chemo-license’ for RN	Örebro 2012	121214	RN	Excellent	To a very high degree	To a very high degree	Appropriate	3	2	5	3	5	6
2013-01-28 14:13:22	‘Chemo-license’ for RN	Örebro 2012	121214	RN	Excellent	To a very high degree	To a very high degree	Appropriate	5	2	5	2	5	5
2013-01-28 14:14:29	‘Chemo-license’ for RN	Örebro 2012	121214	RN	Excellent	To a high degree	To a very high degree	High	5	5	6	4	5	6
2013-01-28 14:16:25	‘Chemo-license’ for RN	Örebro 2012	121214	RN	Excellent	To a very high degree	To a very high degree	Appropriate	6	5	6	5	6	6
2013-01-28 14:19:53	‘Chemo-license’ for RN	Örebro 2012	121214	RN	Excellent	To a high degree	To a very high degree	Appropriate	3	1	6	2	6	6
2013-01-28 14:21:36	‘Chemo-license’ for RN	Örebro 2012	121214	RN	Excellent	To a high degree	To a very high degree	High	3	3	5	6		5
2013-01-28 14:24:34	‘Chemo-license’ for RN	Örebro 2012	121214	RN	Excellent	To a very high degree	To a very high degree	Appropriate	4	3	6	4	6	6
2013-01-28 14:37:11	‘Chemo-license’ for RN	Örebro 2012	121214	RN	Excellent	To a very high degree	To a very high degree	High	4	5	6	5	6	6
2013-01-28 14:38:25	‘Chemo-license’ for RN	Örebro 2012	121214	RN	Excellent	To a very high degree	To a very high degree	High	5	4	6	6	6	6
2013-01-28 14:41:35	‘Chemo-license’ for RN	Örebro 2012	121214	RN	Excellent	To a high degree	To a very high degree	Appropriate	6	2	6	3	6	6
2015-06-15 10:22:44	‘Chemo-license’ for RN	5	121214	RN	Excellent	To a very high degree	To a very high degree	High	6	6	6	4	5	6
2015-06-16 11:15:00	‘Chemo-license’ for RN	6	121214	RN	Excellent	To a very high degree	To a very high degree	Appropriate	6	6	6	4	5	6
2015-06-16 11:29:56	‘Chemo-license’ for RN	6	121214	RN	Excellent	To a high degree	To a very high degree	High	4	3	6	4	6	6
2015-06-16 11:35:29	‘Chemo-license’ for RN	6	121214	RN	Good	To a high degree	To a very high degree	Appropriate	5		5	5	5	4
2015-06-16 11:40:30	‘Chemo-license’ for RN	6	121214	RN	Good	To a high degree	To a very high degree	Appropriate	5	4	4	4	5
2015-06-16 11:42:14	‘Chemo-license’ for RN	6	121214	RN	Excellent	To a very high degree	To a very high degree	Very high	4	1	5	2	5	5
2015-06-16 11:44:32	‘Chemo-license’ for RN	6	121214	RN	Excellent	To a high degree	To a very high degree	High	5	3	6	3	6	6
2015-06-16 11:52:32	‘Chemo-license’ for RN	6	121214	RN	Excellent	To a very high degree	To a very high degree	Very high	6	4	6	5	3	6
2015-06-16 11:56:27	‘Chemo-license’ for RN	6	121214	RN	Good	To a very high degree	To a very high degree	High	4	1	3	2	4	5
2015-06-16 12:05:30	‘Chemo-license’ for RN	6	121214	RN	Good	To a very high degree	To a high degree	High	4	2	5	4	4	5
2015-06-16 12:07:32	‘Chemo-license’ for RN	6	121214	RN	Excellent	To a high degree	To a high degree	Appropriate	4	3	6	3	4	4
2015-06-16 12:09:19	‘Chemo-license’ for RN	6	121214	RN	Excellent	To a very high degree	To a very high degree	High	4	3	5	4	5	5
2015-06-16 12:12:33	‘Chemo-license’ for RN	6	121214	RN	Excellent	To a high degree	To a very high degree	Appropriate	4	5	3	4	6	6
2015-06-16 12:15:02	‘Chemo-license’ for RN	6	121214	RN	Excellent	To a very high degree	To a very high degree	Appropriate	6	5	6	5	6	6
2013-01-28 13:25:03	‘Chemo-license’ for RN	Gr 7, 2012	121219	RN	Excellent	To a very high degree	To a very high degree	Appropriate	3	2	6	5	6	6
2013-01-28 13:26:14	‘Chemo-license’ for RN	Gr 7, 2012	121219	RN	Excellent	To a very high degree	To a very high degree	Appropriate	5	6	6	5	6	6
2013-01-28 13:27:43	‘Chemo-license’ for RN	Gr 7, 2012	121219	RN	Good	To a high degree	To a high degree	High	2	2	6	6	5	5
2013-01-28 13:29:39	‘Chemo-license’ for RN	Gr 7, 2012	121219	RN	Excellent	To a very high degree	To a very high degree	Appropriate	6	3	5	5	6	6
2013-01-28 13:31:31	‘Chemo-license’ for RN	Gr 7, 2012	121219	RN	Excellent	To a very high degree	To a very high degree	Appropriate	5	1	6	6	6	5
2013-01-28 13:33:41	‘Chemo-license’ for RN	Gr 7, 2012	121219	RN	Excellent	To a high degree	To a very high degree	Appropriate	5	3	6	4	5	4
2013-01-28 13:36:06	‘Chemo-license’ for RN	Gr 7, 2012	121219	RN	Excellent	To a high degree	To a high degree	Appropriate	5	5	5	4	5	5
2013-01-28 13:38:11	‘Chemo-license’ for RN	Gr 7, 2012	121219	RN	Excellent	To a very high degree	To a very high degree	Appropriate	6	4	6	5	6	6
2013-01-28 13:40:41	‘Chemo-license’ for RN	Gr 7, 2012	121219	RN	Excellent	To a very high degree	To a high degree	High	6	2	6	2	6	5
2013-01-28 13:43:09	‘Chemo-license’ for RN	Gr 7, 2012	121219	RN	Excellent	To a very high degree	To a very high degree	Appropriate	5	2	6	3	6	6
2013-01-28 13:44:40	‘Chemo-license’ for RN	Gr 7, 2012	121219	RN	Good	To a high degree	To a high degree	Appropriate	4	3	5	3	5	5
2013-01-28 13:47:15	‘Chemo-license’ for RN	Gr 7, 2012	121219	RN	Excellent	To a very high degree	To a very high degree	Appropriate	5	2	6	2	6	6
2013-01-28 13:49:01	‘Chemo-license’ for RN	Gr 7, 2012	121219	RN	Good	To a high degree	To a very high degree	Appropriate	6	6	5	5	5	6
2013-01-28 13:16:53	‘Chemo-license’ for SHCA	Gr 5, 2012	121219	SHCA	Excellent	To a high degree	To a very high degree	Appropriate	6	4	6	4	6	6
2013-01-28 13:18:41	‘Chemo-license’ for SHCA	Gr 5, 2012	121219	SHCA	Excellent	To a very high degree	To a very high degree	Appropriate	5	3	6	4	5	6
2013-01-28 13:20:13	‘Chemo-license’ for SHCA	Gr 5, 2012	121219	SHCA	Excellent	To a very high degree	To a very high degree	High	5	3	5	5	6	5
2013-01-28 13:22:56	‘Chemo-license’ for SHCA	Gr 5, 2012	121219	SHCA	Excellent	To a very high degree	To a very high degree	Appropriate	6	5	6	5	6	6
2015-06-17 12:20:52	‘Chemo-license’ for RN	13	121313	RN	Excellent	To a high degree	To a very high degree	High	6	6		6	6	6
2015-06-12 12:48:15	‘Chemo-license’ for RN	7	130107	RN	Excellent	To a very high degree	To a very high degree	Appropriate	6	5	6	5	6	6
2015-06-12 12:19:36	‘Chemo-license’ for RN	7, 2013	130207	RN	Good	To a high degree	To a high degree	Very high	5	5	6	6	6	6
2015-06-12 12:23:19	‘Chemo-license’ for RN	7	130207	RN	Excellent	To a high degree	To a very high degree	High	6	4	6	4	6	5
2015-06-12 12:24:33	‘Chemo-license’ for RN	7	130207	RN	Excellent	To a high degree	To a very high degree	Appropriate	4	4	4	3	4	4
2015-06-12 12:27:11	‘Chemo-license’ for RN	7	130207	RN	Excellent	To a high degree	To a very high degree	Appropriate	5	4	5	5	5	5
2015-06-12 12:34:53	‘Chemo-license’ for RN	7	130207	RN	Excellent	To a very high degree	To a very high degree	Appropriate	6	5	6	6	6	6
2015-06-12 12:42:33	‘Chemo-license’ for RN	7	130207	RN	Good	Neither to a high degree nor a low degree	To a high degree	Appropriate	5	4	6	3	4	3
2015-06-12 12:45:34	‘Chemo-license’ for RN	7	130207	RN	Excellent	To a very high degree	To a very high degree	High	5	3	6	5	6	6
2013-03-18 10:15:53	‘Chemo-license’ for RN	Gr 1, 2013	130306	RN	Excellent	To a high degree	To a high degree	Appropriate	3	2	4	4	5	5
2013-03-18 10:17:57	‘Chemo-license’ for RN	Gr 1, 2013	130306	RN	Excellent	To a very high degree	To a very high degree	Appropriate	4	4	5	4	6	6
2013-03-18 10:19:41	‘Chemo-license’ for RN	Gr 1, 2013	130306	RN	Excellent	To a high degree	To a very high degree	Appropriate	6	4	6	5	6	6
2013-03-18 10:21:23	‘Chemo-license’ for RN	Gr 1, 2013	130306	RN	Excellent	To a high degree	To a high degree	Appropriate	5		5	5	5	5
2013-03-18 10:23:16	‘Chemo-license’ for RN	Gr 1, 2013	130306	RN	Excellent	To a very high degree	To a very high degree	High	6	2	6	5	6	6
2013-03-18 10:26:45	‘Chemo-license’ for RN	Gr 1, 2013	130306	RN	Excellent	To a very high degree	To a high degree	High	5	2	5	5	6	5
2013-03-18 10:27:53	‘Chemo-license’ for RN	Gr 1, 2013	130306	RN	Good	To a high degree	To a very high degree	Appropriate	3	3	5	4	6	5
2013-03-18 10:28:29	‘Chemo-license’ for RN	Gr 1, 2013	130306	RN	Good	To a high degree	To a high degree	Appropriate	5	5	5	4		5
2013-03-18 10:29:41	‘Chemo-license’ for RN	Gr 1, 2013	130306	RN	Excellent	To a high degree	To a high degree	Appropriate	5		6	4	5	5
2013-03-18 10:30:44	‘Chemo-license’ for RN	Gr 1, 2013	130306	RN	Good	To a high degree	To a high degree	High	4	5	5	5	5	5
2013-03-18 10:33:22	‘Chemo-license’ for RN	Gr 1, 2013	130306	RN	Excellent	To a very high degree	To a very high degree	High	5	4	5	4	5	4
2013-03-18 10:36:19	‘Chemo-license’ for RN	Gr 1, 2013	130306	RN	Excellent	To a high degree	To a very high degree	Appropriate	4	2	6	4	6	6
2013-03-18 10:38:50	‘Chemo-license’ for RN	Gr 1, 2013	130306	RN	Excellent	To a high degree	To a very high degree	Appropriate	6	1	6	5	6	6
2013-03-18 10:06:55	‘Chemo-license’ for SHCA	Gr 1, 2013	130306	SHCA	Excellent	To a high degree	To a high degree	Appropriate	6	6	6	4	6	6
2013-03-18 10:08:15	‘Chemo-license’ for SHCA	Gr 1, 2013	130306	SHCA	Good	To a high degree	To a high degree	Appropriate	4	3	4	4	3	3
2013-03-18 10:09:35	‘Chemo-license’ for SHCA	Gr 1, 2013	130306	SHCA	Excellent	To a very high degree	To a very high degree	Appropriate	4	6	6	4	3	5
2013-03-18 10:10:08	‘Chemo-license’ for SHCA	Gr 1, 2013	130306	SHCA	Good	To a high degree	To a high degree	Appropriate	5	4	5	5	5	5
2013-03-18 10:10:46	‘Chemo-license’ for SHCA	Gr 1, 2013	130306	SHCA	Excellent	To a very high degree	To a very high degree	High	5	4	5	5	5	5
2015-06-16 12:18:44	‘Chemo-license’ for RN	8	130314	RN	Good	To a high degree	To a high degree	Low	3	4	3	3	3	5
2015-06-16 12:22:59	‘Chemo-license’ for RN	8	130314	RN	Excellent	To a very high degree	To a very high degree	Appropriate	6	5	5	6	6
2015-06-16 12:31:37	‘Chemo-license’ for RN	8	130314	RN	Excellent	To a high degree	To a very high degree	Appropriate	4		4	3	5	6
2015-06-16 12:38:11	‘Chemo-license’ for RN	8	130314	RN	Excellent	To a very high degree	To a very high degree	Appropriate	6	2	6	4	3	6
2015-06-16 12:41:53	‘Chemo-license’ for RN	8	130314	RN	Excellent	To a very high degree	To a very high degree	High	6	1	6	4	6	6
2015-06-16 12:45:15	‘Chemo-license’ for RN	8	130314	RN	Excellent	To a very high degree	To a very high degree	Appropriate	4	4	5	4	6	6
2013-06-03 11:27:51	Basic oncology	Start v 3, 2013	130318	RN	Excellent	To a high degree	To a very high degree	Very high	4	3	6	5	6	5
2013-06-03 11:37:17	Basic oncology	Start v 3, 2013	130318	RN	Good	To a high degree	Neither to a high degree nor a low degree	Appropriate	6	2	6	5	6	5
2013-06-03 11:42:21	Basic oncology	Start v 3, 2013	130318	RN	Excellent	To a high degree	To a high degree	Very high	6	4	6	4	6	5
2013-06-03 11:44:21	Basic oncology	Start v 3, 2013	130318	RN	Good	To a high degree	To a very high degree	Very high	5	4	6	4	6	6
2013-06-03 11:46:35	Basic oncology	Start v 3, 2013	130318	RN	Excellent	To a very high degree	To a high degree	High	3	4	6	4	5	6
2013-06-03 11:48:16	Basic oncology	Start v 3, 2013	130318	RN	Excellent	To a high degree	To a high degree	High	4	4	5	3	4	4
2013-06-03 11:51:12	Basic oncology	Start v 3, 2013	130318	RN	Excellent	To a very high degree	To a very high degree	Appropriate	4	4	6	5	6	6
2013-06-03 11:54:51	Basic oncology	Start v 3, 2013	130318	RN	Excellent	To a high degree	To a very high degree	Very high	5	5	6	6		6
2013-06-03 11:56:06	Basic oncology	Start v 3, 2013	130318	RN	Good	To a high degree	To a very high degree	High	5	3	6	3	4	4
2013-06-03 11:58:32	Basic oncology	Start v 3, 2013	130318	RN	Good	To a very high degree	To a very high degree	Appropriate	3	4	6	4	6	3
2013-06-03 12:00:44	Basic oncology	Start v 3, 2013	130318	RN	Excellent	To a high degree	To a high degree	High	2	3	6	5	6	5
2013-06-03 12:02:28	Basic oncology	Start v 3, 2013	130318	RN	Good	To a high degree	To a high degree	High	4	2	6	4	6
2013-06-03 12:04:41	Basic oncology	Start v 3, 2013	130318	RN	Excellent	To a high degree	To a very high degree	High	6	4	6	6	6	6
2013-06-03 12:45:30	Basic oncology	Start v3, 2013	130321	RN	Excellent	To a high degree	To a very high degree	Appropriate	4	5	4	4	5	6
2013-06-03 12:47:01	Basic oncology	Start v 3, 2013	130321	RN	Excellent	To a high degree	To a very high degree	Appropriate	5	4	6	4	6	6
2013-06-03 12:48:42	Basic oncology	Start v 3, 2013	130321	RN	Excellent	To a high degree	To a very high degree	Appropriate	5	1	6	4	6	6
2013-06-03 12:50:11	Basic oncology	Start v 3, 2013	130321	RN	Excellent	To a high degree	To a very high degree	High	6	2	6	4	6	6
2013-06-03 12:52:53	Basic oncology	Start v 3, 2013	130321	RN	Excellent	To a high degree	To a very high degree	High	4	2	6	3	6	6
2013-06-03 12:53:58	Basic oncology	Start v 3, 2013	130321	RN	Excellent	To a high degree	To a very high degree	Appropriate	6	2	6	1	5	6
2013-06-03 12:55:52	Basic oncology	Start v 3, 2013	130321	RN	Excellent	To a high degree	To a high degree	Appropriate	3	2	6	2	4	5
2013-06-03 12:57:57	Basic oncology	Start v 3, 2013	130321	RN	Good	To a high degree	To a high degree	High	5	3	6	3	5	4
2013-06-03 12:59:16	Basic oncology	Start v 3, 2013	130321	RN	Excellent	To a very high degree	To a very high degree	Appropriate	3	1	6	3	5	6
2013-06-03 13:01:10	Basic oncology	Start v 3, 2013	130321	RN	Excellent	To a very high degree	To a very high degree	Appropriate	5	5	6	5	6	6
2013-06-13 10:55:12	Specific oncological nursing in RT	Start v 35, 2012	130321	RN	Good	To a high degree	To a high degree	Appropriate	4	3	4	3	3	4
2013-06-13 10:57:38	Specific oncological nursing in RT	Start v 35, 2012	130321	RN	Good	To a high degree	To a high degree	Appropriate	5	5	5	5	4	3
2013-06-13 10:59:43	Specific oncological nursing in RT	Start v 35, 2012	130321	RN	Good	To a high degree	To a high degree	Low	6	4	6	4	5	4
2013-06-13 11:00:56	Specific oncological nursing in RT	Start v 35, 2012	130321	RN	Excellent	To a very high degree	To a very high degree	Appropriate	6	5	5	4	6	5
2013-06-13 11:01:58	Specific oncological nursing in RT	Start v 35, 2012	130321	RN	Good	To a high degree	To a high degree	Low	4	5	5	3	5	5
2013-06-13 11:03:46	Specific oncological nursing in RT	Start v 35, 2012	130321	RN	Good	To a very high degree	To a very high degree	Appropriate	5	5	4	4	4	5
2013-06-13 11:05:30	Specific oncological nursing in RT	Start v 35, 2012	130321	RN	Excellent	To a very high degree	To a very high degree	Appropriate	5	3	6	6	4	4
2013-06-04 11:46:48	Basic oncology	Start v 8, 2013	130322	RN	Good	To a very high degree	To a high degree	Appropriate	4	4	6	4	6	6
2013-06-04 11:48:35	Basic oncology	Start v 8, 2013	130322	RN	Good	To a high degree		High	5	4	6	5	6	5
2013-06-04 11:50:45	Basic oncology	Start v 8, 2013	130322	RN	Excellent	To a high degree	To a very high degree	High	4	5	5	5	5	6
2013-06-04 11:52:19	Basic oncology	Start v 8, 2013	130322	RN	Good	To a high degree	To a high degree	High	5	3	6	4	5	6
2013-06-04 11:54:10	Basic oncology	Start v 8, 2013	130322	RN	Good	To a high degree	To a high degree	Very high	4	3	5	3	4	6
2015-06-16 13:11:55	‘Chemo-license’ for RN	9	130410	RN	Excellent	To a very high degree	To a very high degree	High	5	5	5	5	5	5
2015-06-16 12:53:18	‘Chemo-license’ for RN	9	130418	RN	Excellent	To a high degree	To a very high degree	High	4	3	6	3	6	6
2015-06-16 12:55:30	‘Chemo-license’ for RN	9	130418	RN	Excellent	To a very high degree	To a very high degree	Very high	5	3	6	4	6	6
2015-06-16 12:58:04	‘Chemo-license’ for RN	9	130418	RN	Excellent	To a very high degree	To a very high degree	High	5	5	5	5	6	6
2015-06-16 13:00:21	‘Chemo-license’ for RN	9	130418	RN	Excellent	To a high degree	To a very high degree	High	5	5	4	5	5	5
2015-06-16 13:04:39	‘Chemo-license’ for RN	9	130418	RN	Excellent	To a very high degree	To a very high degree	Appropriate	5	3	6	5	3	6
2015-06-16 13:07:26	‘Chemo-license’ for RN	9	130418	RN	Excellent	To a high degree	To a very high degree	High	4	4	5	4	6
2015-06-16 13:15:35	‘Chemo-license’ for RN	9	130418	RN	Excellent	To a high degree	To a very high degree	High	5	5	5	5	5
2015-06-16 13:18:13	‘Chemo-license’ for RN	9	130418	RN	Excellent	To a high degree	To a high degree	High	5	1	6	1	4	4
2015-06-16 13:20:44	‘Chemo-license’ for RN	9	130418	RN	Excellent	To a very high degree	To a very high degree	Appropriate	5	5	5	5	5	4
2015-06-16 13:23:23	‘Chemo-license’ for RN	9	130418	RN	Excellent	To a very high degree	To a very high degree	Appropriate	6	5	6	5	5	6
2015-06-16 13:25:42	‘Chemo-license’ for RN	9	130418	RN	Excellent	To a very high degree	To a very high degree	Appropriate	5	2	3	5	5	4
2015-06-16 13:29:54	‘Chemo-license’ for RN	9	130418	RN	Excellent	To a very high degree	To a very high degree	High	6	4	6	4	6	6
2013-06-05 10:57:51	‘Chemo-license’ for RN	Gr 2, 2013	130508	RN	Good	To a very high degree	To a very high degree	Very high	3	2	6	2	5	6
2013-06-05 10:59:46	‘Chemo-license’ for RN	Gr 2, 2013	130508	RN	Excellent	To a high degree	To a very high degree	Appropriate	6		6	5	6	6
2013-06-05 11:01:08	‘Chemo-license’ for RN	Grupp 2, 2013	130508	RN	Excellent	To a very high degree	To a very high degree	Appropriate	5	1	5	4	6	6
2013-06-05 11:02:19	‘Chemo-license’ for RN	Gr 2, 2013	130508	RN	Excellent	To a very high degree	To a very high degree	Appropriate	3		5	4	5	6
2013-06-05 11:03:32	‘Chemo-license’ for RN	Gr 2, 2013	130508	RN	Good	To a very high degree	To a very high degree	Appropriate	4	3	5	3	5	5
2013-06-05 11:05:26	‘Chemo-license’ for RN	Gr 2, 2013	130508	RN	Good	To a very high degree	To a very high degree	Appropriate	5		5		6	5
2013-06-05 11:14:21	‘Chemo-license’ for RN	Gr 2, 2013	130508	RN	Good	To a high degree	To a very high degree	High	5	5	6	5	5
2013-06-05 11:17:03	‘Chemo-license’ for RN	Gr 2, 2013	130508	RN	Excellent	To a high degree	To a very high degree	High	3	3	5	4	5	5
2013-06-05 11:18:56	‘Chemo-license’ for RN	Gr 2, 2013	130508	RN	Excellent	To a high degree	To a high degree	High	5	5	6	5	5	4
2013-06-05 11:19:37	‘Chemo-license’ for RN	Gr 2, 2013	130508	RN	Excellent	To a high degree	To a very high degree	Appropriate	5	4	5	3	6	5
2013-06-05 11:20:52	‘Chemo-license’ for RN	Gr 2, 2013	130508	RN	Good	To a high degree	To a high degree	Appropriate	5	3	6	4	5	4
2013-06-05 11:29:49	‘Chemo-license’ for RN	Gr 2, 2013	130508	RN	Excellent	To a high degree	To a very high degree	High	4	3	5	4	5	5
2013-06-05 11:31:06	‘Chemo-license’ for RN	Gr 2, 2013	130508	RN	Excellent	To a very high degree	To a very high degree	Appropriate	3		5	4	6	4
2013-06-05 11:33:04	‘Chemo-license’ for RN	Gr 2, 2013	130508	RN	Good	To a very high degree	To a very high degree	Appropriate	5	5	6	5	5	4
2013-06-05 11:41:51	‘Chemo-license’ for RN	Gr 2, 2013	130508	RN	Excellent	To a very high degree	To a very high degree	Appropriate	6	4	5	4	5	6
2013-06-05 11:44:40	‘Chemo-license’ for RN	Gr 2, 2013	130508	RN	Excellent	To a very high degree	To a very high degree	High	6	5	5	5	5	5
2013-06-05 11:46:17	‘Chemo-license’ for RN	Gr 2, 2013	130508	RN	Excellent	To a high degree	To a high degree	Appropriate	3	5	5	5	3	3
2013-06-05 10:54:26	‘Chemo-license’ for SHCA	Gr 2, 2013	130508	SHCA	Excellent	To a very high degree	To a very high degree	Appropriate	6	6	6	6	6	6
2013-06-05 10:55:32	‘Chemo-license’ for SHCA	Gr 2, 2013	130508	SHCA	Excellent	To a very high degree	To a very high degree	Low	6	6	6	6	6	6
2013-06-05 10:56:03	‘Chemo-license’ for SHCA	Gr 2, 2013	130508	SHCA	Excellent	To a very high degree	To a high degree	High	5	5	6		5	5
2013-06-05 10:56:35	‘Chemo-license’ for SHCA	Gr 2, 2013	130508	SHCA	Excellent	To a very high degree	To a very high degree	High		6	6	5	5	5
2013-06-12 14:27:57	‘Chemo-license’ for RN	Örebro våren 2013	130521	RN	Excellent	To a very high degree	To a very high degree	Appropriate	4		6	5	6	6
2013-06-12 14:29:40	‘Chemo-license’ for RN	Örebro våren 2013	130521	RN	Excellent	To a very high degree	To a very high degree	Appropriate	4		6	2	6	6
2013-06-12 14:31:00	‘Chemo-license’ for RN	Örebro våren 2013	130521	RN	Excellent	To a very high degree	To a very high degree	Appropriate	5		6	6	6	6
2013-06-12 14:32:02	‘Chemo-license’ for RN	Örebro våren 2013	130521	RN	Excellent	To a very high degree	To a very high degree	Appropriate	4		5	3	6	6
2013-06-12 14:33:36	‘Chemo-license’ for RN	Örebro våren 2013	130521	RN	Excellent	To a very high degree	To a very high degree	High	5		6	4	6	6
2013-06-12 14:35:14	‘Chemo-license’ for RN	Örebro våren 2013	130521	RN	Excellent	To a very high degree	To a very high degree	Appropriate	4	2	6	2	6	6
2013-06-12 14:37:52	‘Chemo-license’ for RN	Örebro våren 2013	130521	RN	Excellent	To a very high degree	To a very high degree	Appropriate	4		6	6	6	6
2013-06-12 14:41:00	‘Chemo-license’ for RN	Örebro våren 2013	130521	RN	Excellent	To a very high degree	To a very high degree	High	5	2	6	2	6	6
2013-06-12 14:43:20	‘Chemo-license’ for RN	Örebro våren 2013	130521	RN	Excellent	To a very high degree	To a very high degree	Appropriate	4		6	6	6	6
2013-06-12 14:44:57	‘Chemo-license’ for RN	Örebro våren 2013	130521	RN	Excellent	To a high degree	To a very high degree	Appropriate	5		5	5	4	5
2013-06-12 14:46:54	‘Chemo-license’ for RN	Örebro våren 2013	130521	RN	Excellent	To a very high degree	To a very high degree	Appropriate	5	4	6	3	6	6
2013-06-12 14:49:01	‘Chemo-license’ for RN	Örebro våren 2013	130521	RN	Excellent	To a very high degree	To a very high degree	Low	4	1	6	2	6	5
2013-06-12 14:50:46	‘Chemo-license’ for RN	Örebro våren 2013	130521	RN	Excellent	To a high degree	To a very high degree	Appropriate	5	4			5	5
2013-06-12 14:52:37	‘Chemo-license’ for RN	Örebro våren 2013	130521	RN	Excellent	To a very high degree	To a very high degree	High	5	4	6	4	6	6
2013-06-12 13:59:37	‘Chemo-license’ for SHCA	Örebro våren 2013	130521	SHCA	Excellent	To a high degree	To a very high degree	Appropriate	5	4	6	4	6	6
2013-06-12 14:02:07	‘Chemo-license’ for SHCA	Örebro våren 2013	130521	SHCA	Excellent	To a high degree	To a very high degree	Appropriate	5	5			6	6
2013-06-12 14:03:53	‘Chemo-license’ for SHCA	Örebro våren 2013	130521	SHCA	Excellent	To a very high degree	To a very high degree	Appropriate	5		5	5	6	6
2013-06-12 14:05:27	‘Chemo-license’ for SHCA	Örebro våren 2013	130521	SHCA	Excellent	To a very high degree	To a very high degree	High	3	4	5	4	6	6
2013-06-12 14:07:21	‘Chemo-license’ for RN	Karlstad våren 2013	130522	RN	Excellent	To a very high degree	To a very high degree	High	6	5	6	6	6	6
2013-06-12 14:08:42	‘Chemo-license’ for RN	Karlstad våren 2013	130522	RN	Excellent	To a very high degree	To a very high degree	High	4	4	5	4	6	6
2013-06-12 14:09:42	‘Chemo-license’ for RN	Karlstad våren 2013	130522	RN	Good	To a very high degree	To a very high degree	Appropriate	5	4	5	4	5	5
2013-06-12 14:10:51	‘Chemo-license’ for RN	Karlstad våren 2013	130522	RN	Excellent	To a very high degree	To a very high degree	Appropriate	5	5	5		5	6
2013-06-12 14:12:19	‘Chemo-license’ for RN	Karlstad våren 2013	130522	RN	Good	To a very high degree	To a very high degree	Appropriate	4	2	6	4	6	6
2013-06-12 14:13:26	‘Chemo-license’ for RN	Karlstad våren 2013	130522	RN	Excellent	To a very high degree	To a very high degree	Appropriate	3	4	5	5	5	6
2013-06-12 14:14:36	‘Chemo-license’ for RN	Karlstad våren 2013	130522	RN	Excellent	To a very high degree	To a very high degree	Appropriate	6	5	6	6	6	6
2013-06-12 14:15:27	‘Chemo-license’ for RN	Karlstad våren 2013	130522	RN	Excellent	To a very high degree	To a very high degree	Appropriate	5	3	6	6	6	5
2013-06-12 14:16:36	‘Chemo-license’ for RN	Karlstad våren 2013	130522	RN	Excellent	To a very high degree	To a very high degree	Appropriate	4	4	5	4	6	6
2013-06-12 14:17:57	‘Chemo-license’ for RN	Karlstad våren 2013	130522	RN	Excellent	To a very high degree	To a very high degree	Appropriate	5	5	5	5	6	6
2013-06-12 14:20:11	‘Chemo-license’ for RN	Karlstad våren 2013	130522	RN	Good	Neither to a high degree nor a low degree	To a very high degree	Appropriate	3	3	3	3	4	6
2013-06-12 14:22:26	‘Chemo-license’ for RN	Karlstad våren 2013	130522	RN	Excellent	To a very high degree	To a very high degree	Appropriate	3	4	4	4	6	6
2013-06-12 14:25:26	‘Chemo-license’ for RN	Karlstad våren 2013	130522	RN	Excellent	To a very high degree	To a very high degree	Appropriate	5	1	6	2	5	5
2013-06-12 14:55:45	‘Chemo-license’ for SHCA	Karlstad våren 2013	130522	SHCA	Excellent	To a very high degree	To a very high degree	Appropriate	3	3	6	6	4	6
2013-06-12 14:57:22	‘Chemo-license’ for SHCA	Karlstad våren 2013	130522	SHCA	Excellent	To a very high degree	To a very high degree	High	4	5	6	6	6	6
2013-06-12 14:58:22	‘Chemo-license’ for SHCA	Karlstad våren 2013	130522	SHCA	Excellent	To a high degree	To a very high degree	Appropriate	3	2	6	2	6	6
2015-06-16 14:08:50	‘Chemo-license’ for RN	10	130523	RN	Excellent	To a very high degree	To a very high degree	Appropriate	6	2	6	5	5	6
2015-06-16 14:13:47	‘Chemo-license’ for RN	10	130523	RN	Excellent	To a very high degree	To a very high degree	Appropriate	4	1	6	4	5	5
2015-06-16 14:24:50	‘Chemo-license’ for RN	10	130523	RN	Excellent	To a very high degree	To a very high degree	Appropriate
2015-06-16 14:26:58	‘Chemo-license’ for RN	10	130523	RN	Excellent	To a very high degree	To a very high degree	Appropriate	5	5	6	5	5	5
2015-06-16 14:28:29	‘Chemo-license’ for RN	10	130523	RN	Excellent	To a very high degree	To a very high degree	Appropriate	5	5	5	5	5	5
2015-06-16 14:30:26	‘Chemo-license’ for RN	10	130523	RN	Excellent	To a very high degree	To a very high degree	Appropriate	5	5	6	4	4	6
2015-06-16 14:31:43	‘Chemo-license’ for RN	10	130523	RN	Excellent	To a high degree	To a high degree	Appropriate	4	3	5	4	5	4
2015-06-16 14:34:44	‘Chemo-license’ for RN	10	130523	RN	Excellent	To a high degree	To a very high degree	Appropriate	6	3	6	3	6	5
2015-06-16 14:38:50	‘Chemo-license’ for RN	10	130523	RN	Excellent	To a very high degree	To a very high degree	Appropriate	5	4	5	5	6	6
2015-06-16 14:41:33	‘Chemo-license’ for RN	10	130523	RN	Good	To a very high degree	To a very high degree	Appropriate	2	3	2	4	2	5
2015-06-16 14:43:58	‘Chemo-license’ for RN	10	130523	RN	Excellent	To a very high degree	To a very high degree	Appropriate	4	1	6	4	5	5
2015-06-16 14:45:26	‘Chemo-license’ for RN	10	130523	RN	Good	To a high degree	Neither to a high degree nor a low degree	Appropriate	4	3	5	4	4	4
2013-06-13 10:34:06	‘Chemo-license’ for RN	Jönköping våren 2013	130529	RN	Excellent	To a high degree	To a high degree	Appropriate	5		1	1	6	6
2013-06-13 10:36:58	‘Chemo-license’ for RN	Jönköping 2013	130529	RN	Excellent	To a high degree	To a very high degree	High	5	2	6	6	6	6
2013-06-13 10:38:17	‘Chemo-license’ for RN	Jönköping 2013	130529	RN	Excellent	To a very high degree	To a very high degree	Appropriate	6	3	6	6	6	6
2013-06-13 10:40:19	‘Chemo-license’ for RN	Jönköping 2013	130529	RN	Excellent	To a very high degree	To a very high degree	Appropriate	3	3	6	6	6	6
2013-06-13 10:41:33	‘Chemo-license’ for RN	Jönköping 2013	130529	RN	Excellent	To a very high degree	To a very high degree	Appropriate	3	3	6	4	6	6
2013-06-13 10:43:23	‘Chemo-license’ for RN	Jönköping 2013	130529	RN	Excellent	To a high degree	To a high degree	Appropriate	4	3	5	5	5	5
2013-06-13 10:44:50	‘Chemo-license’ for RN	Jönköping 2013	130529	RN	Excellent	To a high degree	To a very high degree	Appropriate	4	2	6	3	6	6
2013-06-13 10:45:40	‘Chemo-license’ for RN	Jönköping 2013	130529	RN	Excellent	To a very high degree	To a very high degree	Appropriate	6	6	6	6	6	6
2013-06-13 10:47:05	‘Chemo-license’ for RN	Jönköping 2013	130529	RN	Excellent	To a very high degree	To a very high degree	High	5	4	6	2	6	5
2013-06-13 10:48:12	‘Chemo-license’ for RN	Jönköping 2013	130529	RN	Good	To a high degree	To a high degree	Appropriate	3	2	5	2	5	3
2013-06-13 10:49:53	‘Chemo-license’ for RN	Jönköping 2013	130529	MD	Good	To a high degree	To a high degree	Appropriate	2	3	5	1	3	4
2013-06-13 10:51:22	‘Chemo-license’ for RN	Jönköping 2013	130529	MD	Good	Neither to a high degree nor a low degree	Neither to a high degree nor a low degree	Appropriate	3	4	3	3	4	4
2013-06-04 11:55:52	‘Chemo-license’ for SHCA	Jönköping 2013	130529	SHCA	Excellent	To a very high degree	To a very high degree	Very high	6	6	6	6	6	6
2013-06-04 12:06:09	‘Chemo-license’ for SHCA	Jönköping 2013	130529	SHCA	Excellent	To a very high degree	To a very high degree	Appropriate	4	3	6	4	6	6
2013-06-04 12:07:11	‘Chemo-license’ for SHCA	Jönköping 2013	130529	SHCA	Excellent	To a very high degree	To a very high degree	Appropriate	4	5			5	5
2013-06-13 12:49:25	Specific oncological nursing in RT	Start v 45, 2012	130531	RN	Good	To a high degree	To a very high degree	Appropriate	5	4	5	4	5	5
2013-06-13 12:51:27	Specific oncological nursing in RT	Start v 45, 2012	130531	RN	Good	To a high degree	To a very high degree	High	6	6	6	6	5	5
2013-06-13 12:53:40	Specific oncological nursing in RT	Start v 45, 2012	130531	RN	Excellent	To a very high degree	To a very high degree	Appropriate	6	5	6	5	5	5
2013-06-13 12:55:07	Specific oncological nursing in RT	Start v 45, 2012	130531	RN	Excellent	To a high degree	To a very high degree	High	6	4	6	5	5	5
2013-06-13 12:57:43	Specific oncological nursing in RT	Start v 45, 2012	130531	RN	Good	To a high degree	To a high degree	Appropriate	6	4	6	5	4	4
2013-06-13 12:58:35	Specific oncological nursing in RT	Start v 45, 2012	130531	RN	Good	To a very high degree	To a very high degree	Appropriate	6	5	6	4	6	6
2013-10-07 13:27:29	Basic oncology	Start v 35, 2013	130926	RN	Good	To a high degree	To a high degree	Appropriate	5	3	6	5	5	5
2013-10-07 13:29:13	Basic oncology	Start v 35, 2013	130926	RN	Good	To a very high degree	To a very high degree	Appropriate	3	1	6	1	5	4
2013-10-07 13:30:16	Basic oncology	Start v 35, 2013	130926	RN	Good	To a high degree	To a high degree	Appropriate	6	4	6	5	6	6
2013-10-07 13:31:54	Basic oncology	Start v 35, 2013	130926	RN	Excellent	To a very high degree	To a very high degree	High	4	4	4	6	6	5
2013-10-07 13:33:17	Basic oncology	Start v 35, 2013	130926	RN	Excellent	To a high degree	To a very high degree	High	6	5	5	6	6	6
2013-10-07 13:34:20	Basic oncology	Start v 35, 2013	130926	RN	Good	To a high degree	To a high degree	Appropriate	3	3	5	4	5	4
2013-10-07 13:35:40	Basic oncology	Start v 35, 2013	130926	RN	Good	To a high degree	To a high degree	High	4	3	6	3	6	6
2013-10-07 13:36:24	Basic oncology	Start v 35, 2013	130926	RN	Good	To a very high degree	To a very high degree	High	6	5	6	3	6	6
2013-10-07 13:37:41	Basic oncology	Start v 35, 2013	130926	RN	Good	To a very high degree	To a very high degree	Appropriate	5	5	6	5	6	6
2013-10-07 13:39:13	Basic oncology	Start v 35, 2013	130926	RN	Good	To a very high degree	To a very high degree	High	5	3	6	4	5
2013-10-07 13:40:09	Basic oncology	Start v 35, 2013	130926	RN	Excellent	To a very high degree	To a very high degree	High	5	4	5	6	6	6
2015-06-16 14:48:40	‘Chemo-license’ for RN	10	131003	RN	Excellent	To a very high degree	To a very high degree	Very high	5	5	6	6	6	5
2015-06-16 14:52:12	‘Chemo-license’ for RN	11	131003	RN	Excellent	To a very high degree	To a very high degree	High	3	3	6	5	6	6
2015-06-16 15:01:05	‘Chemo-license’ for RN	11	131003	RN	Excellent	To a high degree	To a very high degree	Appropriate	4	3	5	5	4
2015-06-16 15:17:48	‘Chemo-license’ for RN	11	131003	RN	Excellent	To a very high degree	To a very high degree	Appropriate	4	3	6	3	6
2015-06-16 17:41:49	‘Chemo-license’ for RN	11	131003	RN	Excellent	To a very high degree	To a very high degree	Very high	5	4	6	5	6	6
2015-06-16 17:45:20	‘Chemo-license’ for RN	11	131003	RN	Excellent	To a high degree	To a very high degree	High	5	6	6	6	5
2015-06-16 17:46:15	‘Chemo-license’ for RN	11	131003	RN	Good	To a high degree	To a very high degree	High	5	4	4	4	4	4
2015-06-16 17:48:07	‘Chemo-license’ for RN	11	131003	RN	Excellent	To a very high degree	To a very high degree	High	5	5	5	5	5	5
2015-06-16 17:52:18	‘Chemo-license’ for RN	11	131003	RN	Excellent	To a very high degree	To a very high degree	Appropriate	6	6	6	6	6	6
2015-06-16 17:55:52	‘Chemo-license’ for RN	11	131003	RN	Excellent	To a very high degree	To a very high degree	Appropriate	3	3	6	3	6	6
2015-06-16 17:57:35	‘Chemo-license’ for RN	11	131003	RN	Excellent	To a very high degree	To a very high degree	High	3	3	5	5	5	6
2015-06-16 17:59:11	‘Chemo-license’ for RN	11	131003	RN	Excellent	To a very high degree	To a very high degree	Very high	6	6	6	6	6	6
2015-06-16 18:06:00	‘Chemo-license’ for RN	11	131003	RN	Excellent	To a very high degree	To a very high degree	High	5	4	6	4	5	6
2015-06-16 18:02:48	‘Chemo-license’ for RN	11	131004	RN	Excellent	To a high degree	To a very high degree	Very high	6	3	5	4	4	4
2015-06-16 21:57:42	‘Chemo-license’ for RN	12	131007	RN	Excellent	To a high degree	To a very high degree	High	6		6		6	6
2015-06-16 18:17:01	‘Chemo-license’ for RN	12	131107	RN	Excellent	To a very high degree	To a very high degree	High	5	2	6	2	6	5
2015-06-16 18:19:16	‘Chemo-license’ for RN	12	131107	RN	Excellent	To a very high degree	To a very high degree	Very high	3	1	6	3	6	6
2015-06-16 18:22:03	‘Chemo-license’ for RN	12	131107	RN	Excellent	To a very high degree	To a very high degree	High	4	4	5	6	6	5
[truncated: 648 more rows]

## Sheet: Geographic distribution
Student n:o	Department	Region/Country	Zip code	City
Stud_01		Denmark	2000	Frederiksberg
Stud_02		Denmark	2100	köpenhamn
Stud_03	Hematologi o onk klinik, Avsnitt 4042, Rikshospitalet	Denmark	2100	Köpenhamn Ö, DANMARK
Stud_04		Denmark	8000	Århus
Stud_05		Denmark		DENMARK
Stud_06	--	Denmark	--	--
Stud_07	Department of Veterinary Pathobiology,	Denmark	DK 1870	Fredriksberg, Copenhagen, DENMARK
Stud_08	Danish Cancer SocietyDepartment of Tumor Endocrinology	Denmark	DK 2100	Copenhagen, DENMARK
Stud_09	Rigshospitalet, Avsnitt 5074	Denmark	DK 2100	Köpenhamn Ö, DENMARK
Stud_10	Department of Oncology	Denmark	DK2100	Copenhagen Ø, Denmark
Stud_11		Denmark	DK-2100	Köpenhamn
Stud_12	Strålbehandlingen i Lund	Denmark	DK-2300	Köpenhamn
Stud_13	Department Of Oncology R	Denmark	DK-500	Odense C, Denmark
Stud_14		Finland	00029 HOS	Helsinki, Finland
Stud_15	Med avd Ålands Centralsjukhus	Finland	222 70	Eckerö, Åland
Stud_16	med avd, Ålands Centralsjukhus	Finland	223 40	Geta, Åland
Stud_17	Med avd Ålands Centralsjukhus	Finland	224 10	Godby, Åland
Stud_18	SGMC Ltd	Ghana	233	Accra Ghana
Stud_19	SGMC Ltd	Ghana		Accra Ghana
Stud_20	SGMC Ltd	Ghana		Accra Ghana
Stud_21		Iceland		Sólborg v/Norðurslóð, Island
Stud_22		Iceland	FSA, Akureyri 600	Ísland
Stud_23	Cancer institute, Adyar	India
Stud_24	MDRT	India
Stud_25	MDRT	India
Stud_26	MDRT	India
Stud_27	MDRT	India
Stud_28	MDRT	India
Stud_29	Medical Physics	India
Stud_30	Medical Physics	India
Stud_31		India		Adyar,Chennai
Stud_32	Chennai	India		Chennai
Stud_33	Medical Physicist and Research Scholar	India		Chennai, India
Stud_34	Kungsgatan 33.	Northern region	82443	Hudiksvall
Stud_35	Lungenheten Östersund	Northern region	83002	MATTMAR
Stud_36	Östersunds sjukhus, avd 408 medicinkliniken.	Northern region	83533	Krokom
Stud_37	Strålbehandlingen Sundsvalls sjukhus	Northern region	85631	Sundsvall
Stud_38	Sundsvalls sjukhus	Northern region	85631	Sundsvall
Stud_39	Onkologkliniken, Länssjukhuset Sundsvall-Härnösand	Northern region	85643	Sundsvall
Stud_40	Furubergsgatan 19	Northern region	85643	Sundsvall
Stud_41	Onkolog klinik/Sundsvall Sjukhus	Northern region	85731	Sundsvall
Stud_42	Uppsalavägen 91	Northern region	85731	Sundsvall
Stud_43	Onkologen 13A	Northern region	85751	Sundsvall
Stud_44	Strålbehandlingsenheten Sundsvall	Northern region	86013	Stöde
Stud_45	Strålbehandlingen, Sundsvalls sjukhus	Northern region	86333	Sundsbruk
Stud_46		Northern region	86531	ALNÖ
Stud_47	Onk. mott.	Northern region	90185	Umeå
Stud_48	Strålbehandlingen NUS	Northern region	90185	Umeå
Stud_49	Cancercentrum NUS	Northern region	90187	Umeå
Stud_50	Onk.kliniken/Strålbeh.	Northern region	90327	Umeå
Stud_51	onk strålbehandlingen	Northern region	90355	Umeå
Stud_52	Onk klin Strålbehandling	Northern region	90624	Umeå
Stud_53	Strålbehandlingen	Northern region	90625	Umeå
Stud_54	Umeå NUS Onkologen	Northern region	90651	UMEÅ
Stud_55	Strålbehandlingen Sahlgrenska	Northern region	90733	Umeå
Stud_56	Onkologiska kliniken, NUS	Northern region	90750	Umeå
Stud_57	Onkologkliniken NUS	Northern region	90752	Umeå
Stud_58	Sjöråvägen 51 B	Northern region	90752	Umeå
Stud_59	Strålbehandlingen NUS	Northern region	91133	Vännäs
Stud_60	Strålbehandlingen NUS	Northern region	91233	Vilhelmina
Stud_61	NUS Umeå	Northern region	91334	Holmsund
Stud_62	Nils-Jans gata 19	Northern region	94146	Piteå
Stud_63	Kyrkbyn 11	Northern region	94191	Piteå
Stud_64		Northern region	97180	Luleå
Stud_65	Östra Parkgatan 19	Northern region	97242	Lule
Stud_66	nyhamnsvägen 29	Northern region	97596	Luleå
Stud_67		Northern region	98234	Gällivare
Stud_68		Northern region
Stud_69		Northern region
Stud_70	Onkologkliniken,Sundsvalls sjukhus	Northern region		Sundsvall
Stud_71	Strålbehandlingen, sundsvall	Northern region		Sundsvall
Stud_72	Axlagården	Northern region		Umeå
Stud_73	Radiofysik Umeå	Northern region		Umeå
Stud_74	Strålbehandlingen Umeå	Northern region		Umeå
Stud_75	Strålbehandlingsavd NUS	Northern region		Umeå
Stud_76	Umeå	Northern region		Umeå
Stud_77		Northern region		Östersund
Stud_78	Dagvårdsmottagningen Hudiksvall	Northern region	825 96	ENÅNGER
Stud_79	Onkologkliniken Länssjukhuset Ryhov Jönköping	Northern region	830 05	JÄRPEN
Stud_80	Östersunds sjukhus	Northern region	830 23	Hackås
Stud_81	Lung med. avd 14 Östersunds sjh	Northern region	830 70	HAMMERDAL
Stud_82	Östersunds sjukhus Avd 107	Northern region	831 41	ÖSTERSUND
Stud_83	Gyn Avd 107 Östersunds sjukhus	Northern region	831 51	ÖSTERSUND
Stud_84	Östersunds sjukhus Lung avd 14	Northern region	831 83	ÖSTERSUND
Stud_85	Östersunds sjukhus Lung avd 14	Northern region	831 85	ÖSTERSUND
Stud_86	Onkologmottagningen i Östersund	Northern region	832 55	FRÖSÖN
Stud_87	Hemtjänsten	Northern region	833 33	Strömsund
Stud_88	Härjedalens kommun	Northern region	840 95	Funäsdalen
Stud_89		Northern region	851 86	Sundsvall
Stud_90	Onkologiska kliniken, Länssjukhuset Sundsvall	Northern region	851 86	Sundsvall
Stud_91	Onkologiska kliniken, Länssjukhuset Sundsvall	Northern region	851 86	Sundsvall
Stud_92	onkologkliniken, Sundsvalls sjukhus	Northern region	851 86	Sundsvall
Stud_93	Sjukhuset	Northern region	851 86	SUNDSVALL
Stud_94	Sjukhuset	Northern region	851 86	SUNDSVALL
Stud_95	Sjukhuset	Northern region	851 86	SUNDSVALL
Stud_96	Strålbehandlingen	Northern region	851 86	Sundsvall
Stud_97	Strålbehandlingen Sundsvall	Northern region	851 86	Sundsvall
Stud_98	Lasarettsvägen 21	Northern region	851 86	Sundsvall
Stud_99	Lasarettsvägen 21	Northern region	851 86	Sundsvall
Stud_100	Onkologkliniken, Sundsvalls sjukhus	Northern region	851 86	Sundsvall
Stud_101	IVA Sundsvalls Sjukhus	Northern region	852 30	Sundsvall
Stud_102	Växthusstigen 7	Northern region	852 40	Sundsvall
Stud_103	Lungmed.mott. Sundsvall	Northern region	854 68	Sundsvall
Stud_104	Onkologen, Sundsvall sjukhus	Northern region	856 31	Sundsvall
Stud_105	Höjdgatan 5	Northern region	856 31	Sundsvall
Stud_106	Strålbehandlingen Sundsvall	Northern region	856 52	Sundsvall
Stud_107	Sundsvalls sjukhus	Northern region	856 52	Sundsvall
Stud_108	Onkologkliniken Sundsvall	Northern region	857 31	Sundsvall
Stud_109	Onkologkliniken Sundsvalls Sjukhus. Onkologmottangningen Onkologavdelning 14 B roterar mellan arbetsplatserna	Northern region	860 13	STÖDE
Stud_110	Strålbeh. Sundsvall	Northern region	862 34	Kvissleby
Stud_111	Sundsvalls Sjukhus, Strålbehandlingen.	Northern region	863 36	Sundsbruk
Stud_112		Northern region	864 91	MATFORS
Stud_113	Strålbehandlingen Sundsvalls sjukhus	Northern region	865 31	Alnö
Stud_114	Onkologkliniken, Sundsvall	Northern region	865 91	ALNÖ
Stud_115	Cancercentrum Umeå	Northern region	901 85	Umeå
Stud_116	Norrlands Universitetssjukhus	Northern region	901 85	UMEÅ
Stud_117	Onkologen	Northern region	901 85	Umeå
Stud_118	Onkologen NUS	Northern region	901 85	Umeå
Stud_119	Strålbehandlingen NUS	Northern region	901 85	Umeå
Stud_120	Strålbehandlingsavdelningen	Northern region	901 85	Umeå
Stud_121	Strålbehandlingsavdelningen, NUS	Northern region	901 85	Umeå
Stud_122	Strålbehandlingsavdelningen, NUS	Northern region	901 85	Umeå
Stud_123	Strålbehandlingsavdelningen, NUS	Northern region	901 85	Umeå
Stud_124	Strålbehandlingsavdelningen, NUS	Northern region	901 85	Umeå
Stud_125	Strålbehandlingsavdelningen, NUS	Northern region	901 85	Umeå
Stud_126	Strålbehandlingsavdelningen, NUS	Northern region	901 85	Umeå
Stud_127	Strålbehandlingsavdelningen, NUS	Northern region	901 85	Umeå
Stud_128	Strålbehandlingsavdelningen, NUS	Northern region	901 85	Umeå
Stud_129	Strålbehandlingsavdelningen, NUS	Northern region	901 85	Umeå
Stud_130	Strålbehandlingsavdelningen, NUS	Northern region	901 85	Umeå
Stud_131	Strålbehandlingsavdelningen, NUS	Northern region	901 85	Umeå
Stud_132	Strålbehandlingsavdelningen, NUS	Northern region	901 85	Umeå
Stud_133	Strålbehandlingsavdelningen, NUS	Northern region	901 85	Umeå
Stud_134	Strålbehandlingsavdelningen, NUS	Northern region	901 85	Umeå
Stud_135	Strålbehandlingsavdelningen, NUS	Northern region	901 85	Umeå
Stud_136	Strålbehandlingsavdelningen, NUS	Northern region	901 85	Umeå
Stud_137	Strålbehandlingsavdelningen, NUS	Northern region	901 85	Umeå
Stud_138	Strålbehandlingsavdelningen, NUS	Northern region	901 85	Umeå
Stud_139	Strålbehandlingsavdelningen, NUS	Northern region	901 85	Umeå
Stud_140	NUS	Northern region	901 85	Umeå
Stud_141	Norrlands universitetssjukhus	Northern region	901 85	Umeå
Stud_142	Strålbehandlingen NUS	Northern region	901 85	UMEÅ
Stud_143	Onkologiska kliniken Umeå	Northern region	903 26	Umeå
Stud_144	Kungsgatan 53	Northern region	903 26	Umeå
Stud_145	Onkologen, Norrlands Universitetssjukhus	Northern region	903 28	Umeå
Stud_146	Onk klin NUS	Northern region	903 32	Umeå
Stud_147	Onkologen, NUS (Umeå)	Northern region	903 32	Umeå
Stud_148	Skolgatan 99	Northern region	903 32	Umeå
Stud_149	Skolgatan 119 A	Northern region	903 32	Umeå
Stud_150	Område kirurgi Östersund/Cancercentrum NUS	Northern region	903 38	Umeå
Stud_151	Onkologen NUS	Northern region	903 54	Umeå
Stud_152	Östersund och Umeå	Northern region	904 41	Röbäck
Stud_153		Northern region	905 93	UMEÅ
Stud_154	Onkologen Umeå	Northern region	906 29	Umeå
Stud_155	Hinkgränd 96	Northern region	906 29	Umeå
Stud_156	Okologen, NUS	Northern region	907 28	Umeå
Stud_157	Strombergs väg 108	Northern region	907 28	Umeå
Stud_158	Onk klin, NUS, Umeå	Northern region	907 32	Umeå
Stud_159	Biologigr 11	Northern region	907 32	Umeå
Stud_160	Norrlands Universitetssjukhus	Northern region	907 37	UMEÅ
Stud_161	Sofiehemsvägen 71	Northern region	907 38	umeå
Stud_162	Onkologen, NUS	Northern region	907 50	Umeå
Stud_163	Onkologiska kliniken	Northern region	907 50	Umeå
Stud_164	Loftvägen 1B	Northern region	907 50	Umeå
Stud_165	Onkologkliniken NUS	Northern region	907 52	Umeå
Stud_166		Northern region	912 30	Umeå
Stud_167	Cancercentrum NUS	Northern region	913 41	Obbola
Stud_168	Lasarettet	Northern region	931 85	SKELLEFTEÅ
Stud_169	Sjukhuset	Northern region	972 34	LULEÅ
Stud_170	Västra varvsgatan 14A	Northern region	972 36	Luleå
Stud_171	Sunderby Sjukhus	Northern region	972 42	LULEÅ
Stud_172	Sunderby Sjukhus	Northern region	972 42	LULEÅ
Stud_173	Gamla vägen 42	Northern region	973 42	Luleå
Stud_174	Sjukhuset	Northern region	982 82	GÄLLIVARE
Stud_175		Northern region		Hudiksvall
Stud_176	Kungsgatan 33	Northern region		Hudiksvall
Stud_177		Northern region		Luleå
Stud_178		Northern region		Luleå
Stud_179		Northern region		Sollefteå
Stud_180		Northern region		Sollefteå
Stud_181		Northern region		Sundsvall
Stud_182		Northern region		Umeå
Stud_183		Northern region		Älvsbyn
Stud_184		Northern region
Stud_185		Northern region
Stud_186		Northern region
Stud_187		Northern region
Stud_188		Northern region
Stud_189		Northern region
Stud_190		Northern region
Stud_191		Northern region
Stud_192		Northern region
Stud_193		Northern region
Stud_194		Northern region
Stud_195		Northern region
Stud_196		Northern region
Stud_197		Northern region
Stud_198		Northern region
Stud_199		Northern region
Stud_200		Northern region
Stud_201		Northern region
Stud_202		Northern region
Stud_203		Northern region
Stud_204		Northern region
Stud_205		Northern region
Stud_206		Northern region
Stud_207	Kirurgen avd 7 Länssjukhuset i Kalmar	South-Eastern region	38030	Rockneby
Stud_208	Kir klin Länssjukhuset i Kalmar	South-Eastern region	38694	Färjestaden
Stud_209		South-Eastern region	39182	Kalmar
Stud_210	Onkologiska kliniken och strålningsfysik Kalmar	South-Eastern region	39185	Kalmar
Stud_211	Onkologiska kliniken och strålningsfysik, Länssjukhuset i Kalmar	South-Eastern region	39185	Kalmar
Stud_212	Onkologiska kliniken och strålningsfysik, länssjukhuset Kalmar	South-Eastern region	39185	Kalmar
Stud_213	Cytostatikamottagning/Dagvård, lungor	South-Eastern region	39247	KALMAR
Stud_214	Hematologen Kalmar	South-Eastern region	39363	Kalmar
Stud_215	Papantoniou Dimitrios, Hus M6, Sjukhusgatan	South-Eastern region	55185	Jönköping
Stud_216	Med A Länssjukhuset Ryhov Jönköping	South-Eastern region	55185	JÖNKÖPING
Stud_217	Onkologkliniken Länssjukhuset Ryhov Jönköping	South-Eastern region	55185	JÖNKÖPING
Stud_218	Onkologkliniken, Ryhov, Jönköping	South-Eastern region	55185	Jönköping
Stud_219		South-Eastern region	55185	Jönköping
Stud_220	Med A Länssjukhuset Ryhov Jönköping	South-Eastern region	55307	JÖNKÖPING
Stud_221	Onkologavdelningen Ryhov Jönköping	South-Eastern region	55307	JÖNKÖPING
Stud_222	Onkologavd Ryhov Jönköping	South-Eastern region	55310	JÖNKÖPING
Stud_223	Mäster Gudmunds väg 10	South-Eastern region	55311	Jönköping
Stud_224	Jönköping	South-Eastern region	55311	Jönköping
Stud_225		South-Eastern region	55313	JÖNKÖPING
Stud_226	Onkologen Jönköping	South-Eastern region	55313	Jönköping
Stud_227	Stenhuggargatan 38	South-Eastern region	55323	Jönköping
Stud_228	Onk. kliniken	South-Eastern region	55323	Jönköping
Stud_229	Onkologavdelningen Ryhov Jönköping	South-Eastern region	55332	JÖNKÖPING
Stud_230	Onk klin Ryhov Jönköping	South-Eastern region	55333	JÖNKÖPING
Stud_231	Onkologavd Ryhov Jönköping	South-Eastern region	55333	JÖNKÖPING
Stud_232	Onkologavd Ryhov Jönköping	South-Eastern region	55334	JÖNKÖPING
Stud_233	Onkologiska kliniken Jönköping	South-Eastern region	55334	Jönköping
Stud_234	Onkologiska kliniken JÖNKÖPING	South-Eastern region	55336	Jönköping
Stud_235	Med A Länssjukhuset Ryhov Jönköping	South-Eastern region	55338	JÖNKÖPING
Stud_236	Onkologiska kliniken Jönköping	South-Eastern region	55338	Jönköping
Stud_237	Strålningsenheten på Onkologkliniken, Ryhov, Jönköping	South-Eastern region	55338	Jönköping
Stud_238	Onkologavd Ryhov Jönköping	South-Eastern region	55447	JÖNKÖPING
Stud_239	Onkologkliniekn, Ryhov,Länssjuhuset Jönköping	South-Eastern region	55447	Jönköping
Stud_240	Onkologavdelningen Ryhov, Jönköping	South-Eastern region	55451	Jönköping
Stud_241	Onkologavd Ryhov Jönköping	South-Eastern region	55456	JÖNKÖPING
Stud_242	Onkologen Ryhov Jönköping	South-Eastern region	55466	JÖNKÖPING
Stud_243	Onkologkliniken Länssjukhuset Ryhov	South-Eastern region	55472	JÖNKÖPING
Stud_244	Onkologavdelningen Ryhov Jönköping	South-Eastern region	55473	Jönköping
Stud_245	LÄnssjukhuset Ryhov Onk klin Jönköping	South-Eastern region	55593	Jönköping
Stud_246	Onkologen,Ryhov, Jönköping	South-Eastern region	55625	Jönköping
Stud_247	Onkologavd Ryhov Jönköping	South-Eastern region	56130	HUSKVARNA
Stud_248	Med A Länssjukhuset Ryhov Jönköping	South-Eastern region	56138	HUSKVARNA
Stud_249	Med A Länssjukhuset Ryhov Jönköping	South-Eastern region	56141	JÖNKÖPING
Stud_250	Strålbeh. Jönköping	South-Eastern region	56142	Huskvarna
Stud_251	Onkologavd Ryhov Jönköping	South-Eastern region	56191	HUSKVARNA
Stud_252	Onkologavd, Ryhov Jönköping	South-Eastern region	56230	NORRAHAMMAR
Stud_253	Tykagatan 2	South-Eastern region	56332	Gränna
Stud_254	Onkologiska Kliniken Jönköping	South-Eastern region	56332	Gränna
Stud_255	Med A LÄnssjukhuset Ryhov Jönköping	South-Eastern region	56436	BANKERYD
Stud_256	Onkologavd Ryhov Jönköping	South-Eastern region	57177	FORSERUM
Stud_257	Lasarettsgatan 17	South-Eastern region	57440	Vetlanda
Stud_258	Onkologavd Ryhov Jönköping	South-Eastern region	57531	EKSJÖ
Stud_259	Onkologkliniken Ryhov Jönköping	South-Eastern region	57535	EKSJÖ
Stud_260	Strålbehandlingen/Borås	South-Eastern region	58182	Borås
Stud_261	Onkologiska kliniken Linköping	South-Eastern region	58185	Linköping
Stud_262	Radiofysik	South-Eastern region	58185	Linköping
Stud_263	Radiofysikavdelningen	South-Eastern region	58185	Linköping
Stud_264	Radiofysikavdelningen	South-Eastern region	58185	Linköping
Stud_265	Strålbehandlingen	South-Eastern region	58185	Linköping
Stud_266	Strålbehandlingen	South-Eastern region	58185	Linköping
Stud_267	Strålbehandlingsavdelningen	South-Eastern region	58185	Linköping
Stud_268	Strålbehandlingsavdelningen	South-Eastern region	58185	Linköping
Stud_269	Strålbehandlingsavdelningen	South-Eastern region	58185	Linköping
Stud_270	Strålbehandlingsavdelningen	South-Eastern region	58185	Linköping
Stud_271	Strålbehandlingsavdelningen	South-Eastern region	58185	Linköping
Stud_272	Strålbehandlingsavdelningen	South-Eastern region	58185	Linköping
Stud_273	Strålbehandlingsavdelningen	South-Eastern region	58185	Linköping
Stud_274	Strålbehandlingsavdelningen	South-Eastern region	58185	Linköping
Stud_275	Strålbehandlingsavdelningen	South-Eastern region	58185	Linköping
Stud_276	Strålbehandlingsavdelningen	South-Eastern region	58185	Linköping
Stud_277	Strålbehandlingsavdelningen	South-Eastern region	58185	Linköping
Stud_278	Strålbehandlingsavdelningen	South-Eastern region	58185	Linköping
Stud_279	Strålbehandlingsavdelningen	South-Eastern region	58185	Linköping
Stud_280	Strålbehandlingsavdelningen	South-Eastern region	58185	Linköping
Stud_281	Strålbehandlingsavdelningen	South-Eastern region	58185	Linköping
Stud_282	Strålbehandlingsavdelningen	South-Eastern region	58185	Linköping
Stud_283	Strålbehandlingsavdelningen	South-Eastern region	58185	Linköping
Stud_284	Strålbehandlingsavdelningen	South-Eastern region	58185	Linköping
Stud_285	Strålbehandlingsavdelningen	South-Eastern region	58185	Linköping
Stud_286	Strålbehandlingsavdelningen i Linköping	South-Eastern region	58185	Linköping
Stud_287	Strålbehandlingsavdelningen i Linköping	South-Eastern region	58185	Linköping
Stud_288	Onkologkliniken Ryhov Jönköping	South-Eastern region	58221	LINKÖPING
Stud_289	Onkologen Linköping	South-Eastern region	58272	Linköping
Stud_290	Strålbehandlingsklinik i Linköping	South-Eastern region	58331	Linköping
Stud_291	Strålbehandlingen, US, Linköping	South-Eastern region	58336	Linköping
Stud_292	Hematologen Linköping	South-Eastern region	58750	Linköping
Stud_293	Hematologen Linköping	South-Eastern region	58750	Linköping
Stud_294	Onkologiska kliniken, US	South-Eastern region	58750	Linköping
Stud_295	Strålbehandlingsavdelningen i Linköping	South-Eastern region	58923	Linköping
Stud_296	US Linköping	South-Eastern region	59048	VIKINGSTAD
Stud_297	Gynmottagningen Västerviks sjukhus	South-Eastern region	59334	VÄSTERVIK
Stud_298	Landstinget i Östergötland	South-Eastern region	59534	Mjölby
Stud_299	Åtvidabergs kommun	South-Eastern region	59731	Åtvidaberg
Stud_300	Onkologen i Linköping	South-Eastern region	59741	ÅTVIDABERG
Stud_301	Enebymovägen 18	South-Eastern region	60213	Norrköping
Stud_302	MDRT in Cancer Institute,Adyar	South-Eastern region	600020	Chennai
Stud_303	MDRT	South-Eastern region	600099	chennai
Stud_304	Länssjuhuset Ryhov Onk klin Jönköping	South-Eastern region
Stud_305	Onk klin Länssjukhuset Ryhov, Jönköping	South-Eastern region
Stud_306	Onkologiska kliniken Jönköping	South-Eastern region
Stud_307	Onkologiska klinikens avd Ryhov Jönköping	South-Eastern region
Stud_308	Radiofysik US Linköping	South-Eastern region
Stud_309	Strålbehandlingen, Jkpg	South-Eastern region
Stud_310	Jönköping	South-Eastern region
Stud_311	Kalmar	South-Eastern region
Stud_312	Kalmar	South-Eastern region
Stud_313	Urologmottagningen i Eksjö	South-Eastern region		Eksjö
Stud_314		South-Eastern region		Jönköping
Stud_315		South-Eastern region		Jönköping
Stud_316	Länssjukhuset Ryhov Jönköping	South-Eastern region		Jönköping
Stud_317	Onkologkliniken	South-Eastern region		Jönköping
Stud_318	Onkologkliniken Länssjukhuset Ryhov Jönköping	South-Eastern region		Jönköping
Stud_319		South-Eastern region		Jönköping
Stud_320		South-Eastern region		Jönköping
Stud_321	Strålbehandlingen Kalmar	South-Eastern region		Kalmar
Stud_322		South-Eastern region		Kalmar
Stud_323	Strålbehandlingen US Linköping	South-Eastern region		Sturefors
Stud_324	Kalmar läns landsting, kir klin	South-Eastern region	380 31	Läckeby
Stud_325		South-Eastern region	382 34	Nybro
Stud_326	Vårdcentralen i Nybro	South-Eastern region	382 46	Nybro
Stud_327	Onkologen Kalmar	South-Eastern region	386 32	Kalmar
Stud_328	Strokeenheten, avd. 15 Kalmar	South-Eastern region	388 91	Vassmolösa
Stud_329	Onkologiska kliniken	South-Eastern region	388 94	Vassmolösa
Stud_330	strålbehandlingen, Kalmar	South-Eastern region	388 96	Ljungbyholm
Stud_331	Onkologen, Länssjukhuset i Kalmar	South-Eastern region	391 85	Kalmar
Stud_332	Onkologiska kliniken och strålningsfysik Länssjukhuset i Kalmar	South-Eastern region	391 85	Kalmar
Stud_333	Kalmar	South-Eastern region	392 35	Kalmar
Stud_334		South-Eastern region	392 45	Kalmar
Stud_335	kalmar	South-Eastern region	392 46	Kalmar
Stud_336	Länssjukhuset	South-Eastern region	392 46	KALMAR
Stud_337		South-Eastern region	392 47	KALMAR
Stud_338	Kir klin Länssjukhuset i Kalmar	South-Eastern region	393 55	Kalmar
Stud_339	Medicinkliniken, Länssjukhuset i Kalmar	South-Eastern region	393 63	Kalmar
Stud_340	Länssjukhuset Kalmar, avd 15	South-Eastern region	395 90	Kalmar
Stud_341	Onkologiska kliniken	South-Eastern region	551 11	Jönköping
Stud_342	Onkologiska kliniken	South-Eastern region	551 11	Jönköping
Stud_343	Onkologiska kliniken	South-Eastern region	551 11	Jönköping
Stud_344	Onkologiska kliniken	South-Eastern region	551 11	Jönköping
Stud_345	Onkologiska kliniken	South-Eastern region	551 11	Jönköping
Stud_346	Onkologiska kliniken	South-Eastern region	551 11	JÖNKÖPING
Stud_347	Onkologiska kliniken	South-Eastern region	551 11	Jönköping
Stud_348	Onkologiska kliniken	South-Eastern region	551 11	JÖNKÖPING
Stud_349	Onkologiska kliniken	South-Eastern region	551 11	Jönköping
Stud_350	Onkologiska kliniken	South-Eastern region	551 11	Jönköping
Stud_351	Onkologiska kliniken	South-Eastern region	551 11	Jönköping
Stud_352	Onkologiska kliniken	South-Eastern region	551 11	Jönköping
Stud_353	Onkologiska kliniken	South-Eastern region	551 11	JÖNKÖPING
Stud_354	Onkologiska kliniken	South-Eastern region	551 11	Jönköping
Stud_355	Onkologiska kliniken	South-Eastern region	551 11	Jönköping
Stud_356	Onkologiska kliniken	South-Eastern region	551 11	Jönköping
Stud_357	Onkologiska kliniken	South-Eastern region	551 11	Jönköping
Stud_358	Onkologiska kliniken	South-Eastern region	551 11	JÖNKÖPING
Stud_359		South-Eastern region	551 85	Jönköping
Stud_360	Onk klin Ryhov Jönköping	South-Eastern region	551 85	Jönköping
Stud_361	Onkologiska kliniken, Jönköping	South-Eastern region	551 85	Jönköping
Stud_362	Onkologiska kliniken, Jönköping	South-Eastern region	551 85	Jönköping
Stud_363	Onkologiska kliniken, Jönköping	South-Eastern region	551 85	Jönköping
Stud_364	Onkologiska kliniken, Länssjukhuset Ryhov	South-Eastern region	551 85	Jönköping
Stud_365	Onkologkliniken	South-Eastern region	551 85	Jönköping
Stud_366	Onkologkliniken	South-Eastern region	551 85	Jönköping
Stud_367	Onkologkliniken	South-Eastern region	551 85	Jönköping
Stud_368	Onkologkliniken	South-Eastern region	551 85	Jönköping
Stud_369	Onkologkliniken	South-Eastern region	551 85	Jönköping
Stud_370	Onkologkliniken	South-Eastern region	551 85	Jönköping
Stud_371	Onkologkliniken Länssjukhuset Ryhov Jönköping	South-Eastern region	551 85	JÖNKÖPING
Stud_372	Onkologkliniken Länssjukhuset Ryhov Jönköping	South-Eastern region	551 85	JÖNKÖPING
Stud_373	Onkologkliniken ryhov	South-Eastern region	551 85	Jönköping
Stud_374	Onkologkliniken Ryhov Jönköping	South-Eastern region	551 85	Jönköping
Stud_375	Onkologkliniken,	South-Eastern region	551 85	Jönköping
Stud_376	Onkologkliniken,	South-Eastern region	551 85	Jönköping
Stud_377	Onkologkliniken,	South-Eastern region	551 85	Jönköping
Stud_378	Onkologkliniken,	South-Eastern region	551 85	Jönköping
Stud_379	Onkologkliniken,	South-Eastern region	551 85	Jönköping
Stud_380	Onkologkliniken,	South-Eastern region	551 85	Jönköping
Stud_381	Onkologkliniken,	South-Eastern region	551 85	Jönköping
Stud_382	Onkologkliniken,	South-Eastern region	551 85	Jönköping
Stud_383	Onkologkliniken,	South-Eastern region	551 85	Jönköping
Stud_384	Onkologkliniken,	South-Eastern region	551 85	Jönköping
Stud_385	Onkologkliniken,	South-Eastern region	551 85	Jönköping
Stud_386	Onkologkliniken/ Sjukhusfysik	South-Eastern region	551 85	Jönköping
Stud_387	Ryhovs sjukhus	South-Eastern region	551 85	Jönköping
Stud_388	Sjukhusfysik	South-Eastern region	551 85	Jönköping
Stud_389	Lasarettvägen	South-eastern region	551 85	Jönköping
Stud_390		South-eastern region	551 85	Jönköping
Stud_391		South-Eastern region	553 07	Jönköping
Stud_392		South-Eastern region	553 08	JÖNKÖPING
Stud_393	Länssjukhuset Ryhov	South-Eastern region	553 08	JÖNKÖPING
Stud_394		South-Eastern region	553 12	Jönköping
Stud_395		South-Eastern region	553 13	Jönköping
Stud_396	Onk klin, Länssjukhuset Ryhov, Jönköping	South-Eastern region	553 13	JÖNKÖPING
Stud_397	Ryhov Onk klin Jönköping	South-Eastern region	553 20	JÖNKÖPING
Stud_398	Dagvården Onk klin Ryhov, Jönköping	South-Eastern region	553 22	Jönköping
Stud_399		South-Eastern region	553 23	JÖNKÖPING
Stud_400	Onkkliniken	South-Eastern region	553 23	JÖNKÖPING
Stud_401	Gelgjutargatan 13	South-eastern region	553 23	JÖNKÖPING
Stud_402	Onkologavd Länssjukhuset Ryhov Jönköping	South-Eastern region	553 31	JÖNKÖPING
Stud_403	Länssjukhuset Ryhov	South-Eastern region	553 32	JÖNKÖPING
Stud_404	Onkologkliniken Jönköping	South-Eastern region	553 32	JÖNKÖPING
Stud_405	Onkologkliniken Länssjukhuset Ryhov Jönköping	South-Eastern region	553 32	JÖNKÖPING
Stud_406	Drottninggatan 5A	South-eastern region	553 32	JÖNKÖPING
Stud_407	Onkologkliniken	South-Eastern region	553 35	JÖNKÖPING
Stud_408	Onkologkliniken Jönköping	South-Eastern region	553 35	JÖNKÖPING
Stud_409	Länssjukhuset Ryhov i Jönköping	South-Eastern region	553 36	Jönköping
Stud_410	Länssjukhuset Ryhov Onkologkliniken Jönköping	South-Eastern region	553 36	JÖNKÖPING
Stud_411	Ryhov Onk klin Jönköping	South-Eastern region	553 36	JÖNKÖPING
Stud_412	Sjukhusfysik-strål, Onk.klin.	South-Eastern region	553 36	Jönköping
Stud_413	Onkologkliniken Länssjukhuset Ryhov	South-Eastern region	553 38	Jönköping
Stud_414	Onkologkliniken, Länssjukhuset Ryhov, Jönköping	South-Eastern region	553 38	Jönköping
Stud_415	Onkologkliniken,Länssjukhuset Ryhov, Jönköping	South-Eastern region	553 38	Jönköping
Stud_416	Karlavägen 17	South-eastern region	553 38	Jönköping
Stud_417	Länssjukhuset Ryhov Jönköping	South-Eastern region	553 39	JÖNKÖPING
Stud_418	Onkologkliniken, Jönköpings sjukvårdsområde	South-Eastern region	553 74	JÖNKÖPING
Stud_419	Onk klin Länssjukhuset Ryhov Jönköping	South-Eastern region	554 39	JÖNKÖPING
Stud_420	Onkologkliniken Länssjukhuset Ryhov Jönköping	South-Eastern region	554 46	JÖNKÖPING
Stud_421	Jönköping	South-Eastern region	554 51	JÖNKÖPING
Stud_422	Onkologkliniken Jönköping	South-Eastern region	554 51	JÖNKÖPING
Stud_423	Onkologkliniken Jönköping	South-Eastern region	554 51	JÖNKÖPING
Stud_424	Onk kliniken Jönköping	South-Eastern region	554 52	JÖNKÖPING
Stud_425	Onkologkliniken Ryhov Jönköping	South-Eastern region	554 52	JÖNKÖPING
Stud_426	Ryhov	South-Eastern region	554 53	Jönköping
Stud_427	Onkologens vårdavd, Ryhov, Jönköping	South-Eastern region	554 54	JÖNKÖPING
Stud_428	Länssjukhuset Ryhov Jönköping	South-Eastern region	554 56	Jönköping
Stud_429	Onkologkliniken Jönköping	South-Eastern region	554 56	JÖNKÖPING
Stud_430	Onkologkliniken, Ryhov, Jönköping	South-Eastern region	554 56	Jönköping
Stud_431		South-Eastern region	554 59	Jönköping
Stud_432	Onkologkliniken Jönköping	South-Eastern region	554 63	JÖNKÖPING
Stud_433		South-Eastern region	554 74	JÖNKÖPING
Stud_434	Ekhagens gästhem	South-Eastern region	555 92	Jönköping
Stud_435	Onkologavdelning Ryhov Jönköping	South-Eastern region	556 10	Jönköping
Stud_436	Onkologiska kliniken Jönköping	South-Eastern region	556 14	Jönköping
Stud_437	Strålbehandlingen Länssjukhuset Ryhov, Jönköping	South-Eastern region	556 14	Jönköping
Stud_438	Onkologkliniken Länssjukhuset Ryhov Jönköping	South-Eastern region	556 28	JÖNKÖPING
Stud_439	Länssjukhuset Ryhov, Onkologkliniken Jönköping	South-Eastern region	556 32	GRÄNNA
Stud_440	Onkologkliniken Länssjukhuset Ryhov Jönköping	South-Eastern region	556 33	MULLSJÖ
Stud_441	Ekhagens gästhem, Jkpg	South-Eastern region	560 25	Bottnaryd
Stud_442		South-Eastern region	560 27	Tenhult
Stud_443		South-Eastern region	560 27	Tenhult
Stud_444	onkologen Jönköping	South-Eastern region	560 27	TENHULT
Stud_445	Onkologklin, strålbehandlingen fr o m augusti 2008	South-Eastern region	560 28	Lekeryd
Stud_446	Onk klin Länssjukhuset Ryhov Jönköping	South-Eastern region	560 31	TENHULT
Stud_447	Länssjukhuset Ryhov, Jönköping	South-Eastern region	561 33	Huskvarna
Stud_448	Onkologkliniken Länssjukhuset Ryhov Jönköping	South-Eastern region	561 33	HUSKVARNA
Stud_449	onkologen (vårdavd) Ryhov	South-Eastern region	561 36	Huskvarna
Stud_450	Onkologiska kliniken, Ryhov	South-Eastern region	561 36	Huskvarna
Stud_451	Jönköping	South-Eastern region	561 38	HUSKVARNA
Stud_452	Onkologkliniken Ryhov Jönköping	South-Eastern region	561 41	HUSKVARNA
Stud_453	Jönköping	South-Eastern region	561 42	Huskvarna
Stud_454	Onkologkliniken Ryhov Jönköping	South-Eastern region	561 43	Huskvarna
Stud_455	Länssjukhuset Ryhov onkologkliniken strålbehandlingen	South-Eastern region	561 44	Huskvarna
Stud_456	Onkologiska kliniken Strålbeh avd Jönköping	South-Eastern region	561 46	HUSKVARNA
Stud_457	Onkologkliniken, Ryhov	South-Eastern region	561 46	Huskvarna
Stud_458	Ryhov jönköping	South-Eastern region	561 50	Huskvarna
Stud_459	Länssjukhuset RYhov Jönköping	South-Eastern region	561 51	HUSKVARNA
Stud_460	Onk kliniken Ryhov Jönköping	South-Eastern region	561 51	HUSKVARNA
Stud_461	Ryhov Onk klin Jönköping	South-Eastern region	561 51	HUSKVARNA
Stud_462		South-Eastern region	561 85	JÖNKÖPING
Stud_463	Onk klin Ryhov Jönköping	South-Eastern region	561 92	Huskvarna
Stud_464	Länssjukhuset Ryhov, Onkologkliniken Jönköping	South-Eastern region	561 96	LEKERYD
Stud_465	Strålbehandlingen	South-Eastern region	562 31	Norrahammar
Stud_466	Onkologiska kliniken Strålbeh avd Jönköping	South-Eastern region	562 33	NORRAHAMMAR
Stud_467	Jönköping	South-Eastern region	562 41	Taberg
Stud_468	Strålbehandlingen Onkologkliniken Ryhov	South-Eastern region	562 41	Taberg
Stud_469	Ryhov Onk klin Jönköping	South-Eastern region	562 50	MÅNSARP
Stud_470		South-Eastern region	563 92	Gränna
Stud_471	Jönköping	South-Eastern region	563 93	GRÄNNA
Stud_472	Strålbehandlingen, Onkologkliniken, Jönköping	South-Eastern region	564 32	Bankeryd
Stud_473	Onk klin Jönköping	South-Eastern region	564 35	BANKERYD
Stud_474		South-Eastern region	564 36	Bankeryd
Stud_475	Vårdenheten Onk klin Ryhov Jönköping	South-Eastern region	566 36	Habo
Stud_476	Hemtjänst 02:1	South-Eastern region	571 42	Nässjö
Stud_477	Onkologenheten - Cytostatikamottagningen Kalmar länssjukhus	South-Eastern region	572 41	OSKARSHAMN
Stud_478	Onkologiska Enheten Länssjukhuset Kalmar	South-Eastern region	572 63	Oskarshamn
Stud_479	Höglandsjukhuset	South-Eastern region	575 34	EKSJÖ
Stud_480	Höglandsjukhuset	South-Eastern region	575 81	EKSJÖ
Stud_481	Länssjukhuset Ryhov Jönköping	South-Eastern region	575 96	EKSJÖ
Stud_482	Onkologkliniken Länssjukhuset Ryhov Jönköping	South-Eastern region	578 91	ANEBY
Stud_483	Onkologen US Linköping	South-Eastern region	581 85	Linköping
Stud_484	Onkologiska kliniken	South-Eastern region	581 85	Linköping
Stud_485	Onkologiska kliniken US Linköping	South-Eastern region	581 85	Linköping
Stud_486	Onkologiska kliniken US Linköping	South-Eastern region	581 85	Linköping
Stud_487	Onkologiska kliniken, Universitetssjukhuset i Linköping	South-Eastern region	581 85	Linköping
Stud_488	Onkologiska kliniken, Universitetssjukhuset Linköping	South-Eastern region	581 85	Linköping
Stud_489	Radiofysikavd	South-Eastern region	581 85	Linköping
Stud_490	Strålbehandlingsavdelningen	South-Eastern region	581 85	Linköping
Stud_491	Strålbehandlingsavdelningen	South-Eastern region	581 85	Linköping
Stud_492	Strålbehandlingsavdelningen	South-Eastern region	581 85	Linköping
Stud_493	Strålbehandlingsavdelningen, US	South-Eastern region	581 85	Linköping
Stud_494	Universitetssjukhuset	South-Eastern region	581 85	LINKÖPING
Stud_495	Universitetssjukhuset	South-eastern region	581 85	Linköping
Stud_496	Onkologiska kliniken	South-Eastern region	581 85	Linköping
Stud_497	Smärtenheten,Ing 46, US	South-eastern region	581 85	Linköping
Stud_498	Brigadgatan 22	South-eastern region	581 85	Linköping
Stud_499	Onkologiska kliniken Linköping	South-Eastern region	582 17	LINKÖPING
Stud_500	Onkologkliniken Länssjukhuset Ryhov Jönköping	South-Eastern region	582 26	LINKÖPING
Stud_501	Onkologiska kliniken Linköping	South-Eastern region	582 52	LINKÖPING
Stud_502	Hematologen US Linköping	South-Eastern region	582 75	LINKÖPING
Stud_503	Onkologiska kliniken i Linköping	South-Eastern region	582 76	Linköping
Stud_504	Onkologen US Linköping	South-Eastern region	583 36	Linköping
Stud_505	Onkologiska kliniken Linköping	South-Eastern region	586 66	LINKÖPING
Stud_506	Strålbehandlingsavdelningen i Linköping	South-Eastern region	587 37	Linköping
Stud_507	Hospira Nordic AB	South-Eastern region	587 58	Linköping
Stud_508	Strålbehandlingen US	South-Eastern region	589 50	Linköping
Stud_509	Onkologiska kliniken, Universitetssjukhuset Linköping	South-Eastern region	590 18	Mantorp
Stud_510	Lungmed vårdavd US Linköping	South-Eastern region	590 32	KLOCKRIKE
Stud_511	Universitetssjukhuset i Linköping Onkologens vårdavd	South-Eastern region	590 43	RIMFORSA
Stud_512	Strålbehandlingen på US i Linköping	South-Eastern region	590 55	Sturefors
Stud_513		South-Eastern region	591 36	Motala
Stud_514	Onkologens vårdavdelning Linköping	South-Eastern region	591 97	MOTALA
Stud_515	Behandlingsenheten Västerviks sjukhus	South-Eastern region	593 36	VÄSTERVIK
Stud_516	Avd 89 Västerviks sjukhus	South-Eastern region	593 38	VÄSTERVIK
Stud_517	Medicinmottagningen Västerviks sjukhus	South-Eastern region	593 41	Västervik
Stud_518	Medicinmottagningen Västerviks sjukhus	South-Eastern region	593 43	Västervik
Stud_519	Avd 89 Västerviks sjukhus	South-Eastern region	593 51	VÄSTERVIK
Stud_520	Sjukhuset	South-Eastern region	593 81	VÄSTERVIK
Stud_521	Sjukhuset	South-Eastern region	593 81	VÄSTERVIK
Stud_522	Västerviks sjukhus Kir mott	South-Eastern region	594 30	GAMLEBY
Stud_523	Strålbehandlingsavdelningen, US, Linköping	South-Eastern region	595 34	Mjölby
Stud_524	Lungmed. vårdav/Universitetssjukhuset i Linköping	South-Eastern region	595 92	Mjölby
Stud_525	Vrinnevisjukhuset	South-Eastern region	601 82	NORRKÖPING
Stud_526	LAH/Linnéaenheten, Vrinnevisjukhuset	South-eastern region	601 82	Norrköping
Stud_527		South-Eastern region	602 20	Norrköping
Stud_528	Sjukhuset	South-Eastern region	602 29	NORRKÖPING
Stud_529	Hövdingeväg 5	South-eastern region	602 38	Norrköping
Stud_530	LAH Öst Vrinnevisjukhuset	South-Eastern region	603 36	Norrköping
Stud_531		South-Eastern region	603 61	NORRKÖPING
Stud_532	Landstinget Östergötland	South-Eastern region	603 65	NORRKÖPING
Stud_533		South-Eastern region	603 66	NORRKÖPING
Stud_534	Landstinget Östergötland	South-Eastern region	605 92	NORRKÖPING
Stud_535	Nyköping kommun	South-Eastern region	610 53	Enstaberg
Stud_536	Nyköpings Lasarett	South-Eastern region	610 60	TYSTBERGA
Stud_537		South-Eastern region	611 37	Nyköpinge
Stud_538	Cyt mott Eskilstuna	South-Eastern region	611 38	NYKÖPING
Stud_539		South-Eastern region	611 97	Stigtomta
Stud_540	Onkologkliniken Länssjukhuset Ryhov Jönköping	South-Eastern region	617 30	SKÄRBLACKA
Stud_541	Cyt mott Eskilstuna	South-Eastern region	618 35	KOLMÅRDEN
Stud_542		South-Eastern region		eksjö
Stud_543		South-Eastern region		Jönköping
Stud_544		South-Eastern region		Kalmar
Stud_545	Lasarettsgatan 37	South-Eastern region		Motala
Stud_546	Lasarettsgata	South-Eastern region		Motala
Stud_547		South-Eastern region		Nässjö
Stud_548	Tranvägen42	South-Eastern region		Segeltorp
Stud_549		South-Eastern region		Sköllersta
Stud_550		South-Eastern region
Stud_551		South-Eastern region
Stud_552		South-Eastern region
Stud_553		South-Eastern region
Stud_554		South-Eastern region
Stud_555		South-Eastern region
Stud_556		South-Eastern region
Stud_557		South-Eastern region
Stud_558		South-Eastern region
Stud_559		South-Eastern region
Stud_560		South-Eastern region
Stud_561		South-Eastern region
Stud_562		South-Eastern region
Stud_563		South-Eastern region
Stud_564		South-Eastern region
Stud_565		South-Eastern region
Stud_566		South-Eastern region
Stud_567	brigadgatan 22	South-Eastern region
Stud_568		Southern region	-29494	#NAME?
Stud_569	Skånes universitetssjukhus	Southern region	2221	Lund
Stud_570	SOK Avd 1 SUS Malmö	Southern region	2300	Köpenhamn S
Stud_571	Strålbehandlingsavdelningeb	Southern region	20502	Malmö
Stud_572	Södraförstadsgatan 101	Southern region	20502	Malmö
Stud_573	Lund	Southern region	21114	Malmö
Stud_574		Southern region	21130	Malmö
Stud_575	Radiofysik	Southern region	21130	Malmö
Stud_576	SOK Avd 88 SUS i Lund	Southern region	21131	Malmö
Stud_577	MBE/SOK SUS i Lund	Southern region	21133	MALMÖ
Stud_578		Southern region	21158	Malmö
Stud_579	Onk klin	Southern region	21229	MALMÖ
Stud_580	hematologens Öppenvård SuS i Lund	Southern region	21236	MALMÖ
Stud_581	Avd 87 SOK SUS i Lund	Southern region	21422	malmö
Stud_582	SOK Avd 88 Lund SUS	Southern region	21427	Malmö
Stud_583		Southern region	21440	Malmö
Stud_584	Onk 86 USIL	Southern region	21446	Malmö
Stud_585		Southern region	21447	Malmö
Stud_586		Southern region	21449	Malmö
Stud_587	Strålbehandlingsavd Lund, USIL	Southern region	21463	Malmö
Stud_588	Cytostatikamottagningen SOK Malmö	Southern region	21559	MALMÖ
Stud_589	Hema Avd 4 SuS i Lund	Southern region	21742	MALMÖ
Stud_590	Strålbehandlingen SUS Lund	Southern region	21756	Malmö
Stud_591		Southern region	21763	Malmö
Stud_592		Southern region	21774	malmö
Stud_593	Onkologen Lund/Malmö	Southern region	22185	Lund
Stud_594	Radiofysik	Southern region	22185	Lund
Stud_595	Sjukhusapoteket Lund	Southern region	22185	Lund
Stud_596	Skånes Onkologiska Klinik	Southern region	22185	Lund
Stud_597	SOK, USiL	Southern region	22185	Lund
Stud_598	Strålningsfysik	Southern region	22185	Lund
Stud_599	Barngatan 2B	Southern region	22185	Lund
Stud_600		Southern region	22185	Lund
Stud_601	Skånes Universitetssjukhus	Southern region	22185	Lund
Stud_602		Southern region	22220	Lund
Stud_603	Avdelning 86 SUS Lund	Southern region	22221	Lund
Stud_604	Avdelning 88, VO onkologi och strålningsfysik Lund	Southern region	22221	Lund
Stud_605	SOK Avd 87 SUS i Lund	Southern region	22224	LUND
Stud_606		Southern region	22229	lund
Stud_607		Southern region	22229	Lund
Stud_608		Southern region	22229	Lund
Stud_609	Ssk Kirurgen avd 13	Southern region	22237	Lund
Stud_610		Southern region	22240	Lund
Stud_611		Southern region	22240	Lund
Stud_612	Hematologens Öppenvård i Lund	Southern region	22240	LUND
Stud_613	Strålbehandlingsavdelning i Malmö SUS	Southern region	22241	Lund
Stud_614	Ssk Kardiologen 19, Hjärt- och lungdivisionen	Southern region	22351	Lund
Stud_615	SuS i Lund Avd 88 SOK	Southern region	22354	LUND
Stud_616	Radiofysik	Southern region	22355	Lund
Stud_617	Astellas Pharma A/S	Southern region	22357	Lund
Stud_618	Strålbehandlingen Lund	Southern region	22358	Lund
Stud_619		Southern region	22361	Lund
Stud_620		Southern region	22456	Lund
Stud_621	Avd 88 SOK Lund	Southern region	22456	Lund
Stud_622		Southern region	22457	Lund
Stud_623		Southern region	22457	Lund
Stud_624		Southern region	22460	Lund
Stud_625	Ssk Hematologen avd 4	Southern region	22471	LUND
Stud_626		Southern region	22477	Lund
Stud_627		Southern region	22477	Lund
Stud_628	Onkologen avd87	Southern region	22478	Lund
Stud_629		Southern region	22479	Lund
Stud_630	Hematologen Avd 3 SuS i Lund	Southern region	22479	LUND
Stud_631		Southern region	22592	Lund
Stud_632	Strålbehandling Lund	Southern region	22642	Lund
Stud_633		Southern region	22644	Lund
Stud_634	Strålbehandlingen	Southern region	22649	LUND
Stud_635		Southern region	22651	Lund
Stud_636		Southern region	22652	Lund
Stud_637	strålbehandlingen	Southern region	22653	Lund
Stud_638	ÖNH-kliniken LUND	Southern region	22653	LUND
Stud_639		Southern region	22655	Lund
Stud_640		Southern region	22657	Lund
Stud_641		Southern region	22731	Lund
Stud_642	Onkologen avd 86	Southern region	22731	Lund
Stud_643	Hematologens Öppenvård i Lund	Southern region	22732	LUND
Stud_644	Strålbehandling	Southern region	22733	Lund
Stud_645		Southern region	22734	Lund
Stud_646		Southern region	22734	Lund
Stud_647		Southern region	22735	Lund
Stud_648		Southern region	22735	Lund
Stud_649	Hematologi och kärlkliniken SuS Lund	Southern region	22735	Lund
Stud_650		Southern region	22738	lUND
Stud_651		Southern region	22762	Lund
Stud_652	Strålbehandlingen Lund	Southern region	22762	Lund
Stud_653	Radiofysik, USIL	Southern region	23040	Bara
Stud_654	Infektionskliniken Avd 74 SUS i Lund	Southern region	23233	arlöv
Stud_655		Southern region	23342	Svedala
Stud_656		Southern region	23435	Lomma
Stud_657	Strålbehandlingen, Lund	Southern region	23436	Lomma
Stud_658		Southern region	23437	Lomma
Stud_659	Onkologkliniken Lund avd 85	Southern region	23437	Lomma
Stud_660	sus lund	Southern region	23536	Vellinge
Stud_661	Ssk Barnsjukvården neonatal	Southern region	23593	vellinge
Stud_662	Cyt mott SOK Malmö	Southern region	23633	HÖLLVIKEN
Stud_663		Southern region	23636	Höllviken
Stud_664	SUS, SOK, Onkologen 87, Lund	Southern region	23737	Bjärred
Stud_665	Hematologen Avd 4 SuS i Lund	Southern region	23791	BJÄRRED
Stud_666		Southern region	24010	Dalby
Stud_667		Southern region	24013	Genarp
Stud_668		Southern region	24131	Eslöv
Stud_669	Strålbeh mott SOK SuS i Lund	Southern region	24132	ESLÖV
Stud_670	Onkologen avd 85 SuS i Lund	Southern region	24133	ESLÖV
Stud_671		Southern region	24134	Eslöv
Stud_672	Onkologiska kliniken avd 86 USIL	Southern region	24235	Hörby
Stud_673	SUS SOK avd 87 Lund	Southern region	24293	Hörby
Stud_674	hematologi och Koagulationskliniken Sus i Lund	Southern region	24294	HÖBRY
Stud_675	Avd 123 CSK Kristianstad	Southern region	24295	HÖRBY
Stud_676		Southern region	24430	kävlinge
Stud_677		Southern region	24439	kavlinge
Stud_678	Strålbehandlingen Usil	Southern region	24493	Kävlinge
Stud_679	SuS i Lund Avd 88 SOK	Southern region	24541	STAFFANSTORP
Stud_680	Lund Lungmedicin	Southern region	24593	Staffanstorp
Stud_681		Southern region	24632	Löddeköpinge
Stud_682	Strålbehandlingen SUS i Lund	Southern region	24634	Löddeköpinge
Stud_683	Lunds Lasarett strålningsenheten	Southern region	24651	Löddeköpinge
Stud_684	strålbehandlingen Lund	Southern region	24735	Södra Sandby
Stud_685		Southern region	24754	Dalby
Stud_686	Ssk Infektionen avd 74	Southern region	24760	VEBERÖD
Stud_687	Onkologiska kliniken PMC Lunds Hospis	Southern region	24763	Veberöd
Stud_688	Strålbehandlingen, Lund	Southern region	24772	Genarp
Stud_689	Avd 87 SOK SUS i Lund	Southern region	24797	FLYINGE
Stud_690	Avd 46 Helsingborgs lasarett	Southern region	25249	HELSINGBORG
Stud_691	Avd 46 Helsingborgs lasarett	Southern region	25277	HELSINGBORG
Stud_692	Urolmott Helsingborgs lasarett	Southern region	25284	Helsingborg
Stud_693	Avd 46 H Helsingborgs lasarett	Southern region	25362	HELSINGBORG
Stud_694	Med 46 H Helsingborgs lasarett	Southern region	25373	GANTOFTA
Stud_695	Med 46 H Helsingborgs lasarett	Southern region	25436	HELSINGBORG
Stud_696		Southern region	25441	Helsingborg
Stud_697	Hematologi mott Hbg	Southern region	25449	Helsingborg
Stud_698	Skånes onkologiska klinik, Strålbehandling, Lund	Southern region	25449	Helsingborg
Stud_699	Palliativa Enheten i Lund	Southern region	25454	HELSINGBORG
Stud_700	Onk beh enheten Helsingborg	Southern region	25656	HELSINGBORG
Stud_701		Southern region	25662	Helsingborg
Stud_702	Avd 46 Helsingborgs sjukhus	Southern region	25730	RYDEBÄCK
Stud_703	Onkologen avd. 87, Lund	Southern region	26023	Kågeröd
Stud_704		Southern region	26024	Röstånga
Stud_705	Onkoloken avd 86 SUS Lund	Southern region	26024	Röstånga
Stud_706	Region Skåne samt landskrona Kommun	Southern region	26141	Landskrona
Stud_707	SOK Avd 85 SuS i Lund	Southern region	26152	LANDSKRONA
Stud_708	Lund	Southern region	26184	Annelöv
Stud_709	Strålbehandlingen, SUS	Southern region	26193	Saxtorp
Stud_710	Resursteam	Southern region	26253	Ängelholm
Stud_711	vikariebanken Höganäs kommun	Southern region	26391	Höganäs
Stud_712	Med A Länssjukhuset Ryhov Jönköping	Southern region	26432	BANKERYD
Stud_713		Southern region	26432	klippan
Stud_714		Southern region	26675	Hjärnarp
Stud_715	Hemtjänsten Bjuv	Southern region	26731	Bjuv
Stud_716		Southern region	26737	BJUV
Stud_717	Almlidenskortidsenhet i Bjuv	Southern region	26740	Bjuv
Stud_718	Strålmottagningen i Lund	Southern region	26878	Kågeröd
Stud_719		Southern region	27391	Tomelilla
Stud_720		Southern region	27431	Skurup
Stud_721	Onkologen avd 88	Southern region	27437	Skurup
Stud_722	Strålbehandlingen, Lund	Southern region	27521	Sjöbo
Stud_723	USiL onk 86	Southern region	27533	Sjöbo
Stud_724	SOK Avd 85 SuS i Lund	Southern region	27538	SJÖBO
Stud_725	Strålbehandlingen Lund	Southern region	27564	Blentarp
Stud_726	MBE SOK SuS i Lund	Southern region	27566	VOLLSJÖ
Stud_727		Southern region	28146	Tormestorp
Stud_728	strålbahandling	Southern region	28148	Hässleholm
Stud_729	Avd 123 CSK Kristianstad	Southern region	29034	FJÄLKINGE
Stud_730	CSK avd 123 Kristianstad	Southern region	29431	SÖLVESBORG
Stud_731	Palliativa enheten i Lund och Flexibel Utbildning	Southern region	29633	Åhus
Stud_732		Southern region	30185	Halmstad
Stud_733	Badhusgatan 16 lgh 1206	Southern region	30232	Halmstad
Stud_734	Klammedammsgatan 14 B	Southern region	30242	Halmstad
Stud_735	Engelbrektsgatan 57	Southern region	30250	Halmstad
Stud_736	Kvinnokliniken 10, Länssjukhuset Halmstad	Southern region	30265	Halmstad
Stud_737	Olas gränd 3	Southern region	30290	Halmstad
Stud_738	Onkologkliniken Centrallasarettet Växjö	Southern region	34132	LJUNGBY
Stud_739	Strålbehandlingen Växjö	Southern region	34233	Alvesta
Stud_740	onk klin Växjö	Southern region	35185	Växjö
Stud_741	Strålbehandlingen Växjö	Southern region	35185	VÄXJÖ
Stud_742	Strålbehandlingsenheten Växjö	Southern region	35185	Växjö
Stud_743	Onkolokliniken Centrallasarett Växjö	Southern region	35185	Växjö
Stud_744	Strandvägen 8	Southern region	35185	Växjö
Stud_745	Centrallasarettet i Växjö	Southern region	35250	Växjö
Stud_746	Strålbehandlingen Växjö	Southern region	35251	Växjö
Stud_747	Löparvägen 21	Southern region	35251	Växjö
Stud_748		Southern region	35257	Växjö
Stud_749	Strålbeh. Växjö	Southern region	35261	Växjö
Stud_750	Strålbehandlingsavdelningen, Växjö	Southern region	35591	Växjö
Stud_751		Southern region	36010	Ryd
Stud_752	Kronobergs landsting Onkologkliniken	Southern region	36024	Linneryd
Stud_753	Avd 40 CLV	Southern region	36030	LAMMHULT
Stud_754	Kirurgkliniken	Southern region	37185	Karlskrona
Stud_755	Avd 35, BLS Karlskrona	Southern region	37273	RONNEBY
Stud_756	Hematologen	Southern region
Stud_757	Hematologen Avd 3 SuS i Lund	Southern region
Stud_758	Hematologen Avd 3 SuS i Lund	Southern region
Stud_759	Hematologen Avd 3 SUS i Lund	Southern region
Stud_760	Läkare Gyn onkologen	Southern region
Stud_761	Läkare onkologiska kliniken	Southern region
Stud_762	Malmö	Southern region
Stud_763	Nordic Drugs AB	Southern region
Stud_764	Nordic Drugs AB	Southern region
Stud_765	Nordic Drugs AB	Southern region
Stud_766	Nordic Drugs AB	Southern region
Stud_767	Onk klin, Lund	Southern region
Stud_768	onk ssk Strålbeh Lund	Southern region
Stud_769	Onkologiska kliniken avd 85 Universitetssjukhuset Lund	Southern region
Stud_770	Onkologiska kliniken avd 88 Universitetssjukhuset Lund	Southern region
Stud_771	Ortopeden	Southern region
Stud_772	Sektionen för cancerrehabilitering SOK	Southern region
Stud_773	SOK Avd 86 SUS i Lund	Southern region
Stud_774	SOK Avd 86 SUS i Lund	Southern region
Stud_775	SOK SuS i Lund	Southern region
Stud_776	Ssk Neurokirurgen avd 24	Southern region
Stud_777	Ssk akutmottagningen	Southern region
Stud_778	Ssk Akutsjukvården	Southern region
Stud_779	Ssk Akutsjukvården avd 8	Southern region
Stud_780	Ssk Avd 62 BUS	Southern region
Stud_781	Ssk Barnsjukvård Dagkir	Southern region
Stud_782	Ssk Barnsjukvården avd 61/akut	Southern region
Stud_783	Ssk Dialys avd filial	Southern region
Stud_784	Ssk Dialys avd filial	Southern region
Stud_785	Ssk HIA	Southern region
Stud_786	Ssk Hud avd 60	Southern region
Stud_787	Ssk Kirurgen avd 14	Southern region
Stud_788	Ssk MAVA	Southern region
Stud_789	Ssk Neurokirurgen avd 26	Southern region
Stud_790	Ssk Neurologi avd 25	Southern region
Stud_791	Ssk Onkologen strålbehandlingen	Southern region
Stud_792	Ssk Ortopeden 10	Southern region
Stud_793	Ssk Ortopeden avd 12	Southern region
Stud_794	Ssk Ögon avd 41	Southern region
Stud_795	Ssk BUS avd 67	Southern region
Stud_796	Ssk Kard.mott	Southern region
Stud_797	Strålbehandlingens avdelningen	Southern region
Stud_798	strålenheten växjö	Southern region
Stud_799		Southern region
Stud_800		Southern region
Stud_801		Southern region
Stud_802		Southern region
Stud_803		Southern region
Stud_804		Southern region
Stud_805		Southern region
Stud_806		Southern region
Stud_807		Southern region
Stud_808		Southern region
Stud_809		Southern region
Stud_810		Southern region
Stud_811		Southern region
Stud_812		Southern region
Stud_813		Southern region
Stud_814		Southern region
Stud_815	Avd 3 Hematologi och Kärl SuS i Lund	Southern region
Stud_816	Avd 86 Onk klin Lund	Southern region
Stud_817	Avd 86, Onk Klin USiL	Southern region
Stud_818	Avd 87 SOK Lund	Southern region
Stud_819	Avd chef avd 85	Southern region
Stud_820	Avd chef avd 87	Southern region
Stud_821	Avd chef neurologens dagvård	Southern region
Stud_822	Avd chef ögon avd 40	Southern region
Stud_823	Avd chefallmän mott onkologi	Southern region
Stud_824	Avd.chef avd 85	Southern region
Stud_825	Enhets chef PAVE Ystad	Southern region
Stud_826	Genetiska kliniken	Southern region
Stud_827	Hematol avd 3 sus i Lund	Southern region
Stud_828	Läk Infektionskliniken avd 74	Southern region
Stud_829	Läk Barnsjukvården avd 61/akut	Southern region
Stud_830	Läk Barnsjukvården neurologi	Southern region
Stud_831	Läk Kirurgen avd 14	Southern region
Stud_832	Läk Lung- och allergi sjd avd 1	Southern region
Stud_833	Läk Akutsjukvården	Southern region
Stud_834	Läk Neurologi	Southern region
Stud_835	Läk Ögon	Southern region
Stud_836	Region Skåne ASIH	Southern region
Stud_837	Strålbehandlingen	Southern region
Stud_838		Southern region
Stud_839		Southern region
Stud_840		Southern region
Stud_841		Southern region
Stud_842		Southern region
Stud_843		Southern region
Stud_844		Southern region
Stud_845	Divisionsstab	Southern region
Stud_846	Läkare, Kardiologen,Hjärtsvikt - och klaffsjukd avd 19, HLD, UsiL.	Southern region
Stud_847		Southern region		Bankeryd
Stud_848	AT	Southern region		Halmstad
Stud_849	AT	Southern region		Halmstad
Stud_850	Gyn mottagningen, ssk.	Southern region		Halmstad
Stud_851	Leg. Ssk	Southern region		Halmstad
Stud_852	Leg. Ssk	Southern region		Halmstad
Stud_853	Leg. Ssk	Southern region		Halmstad
Stud_854	Leg. Ssk ÖNH	Southern region		Halmstad
Stud_855	Sjukgymnast	Southern region		Halmstad
Stud_856	Sjukgymnast	Southern region		Halmstad
Stud_857	Socionom	Southern region		Halmstad
Stud_858		Southern region		Helsingborg
Stud_859	Avd 123 Kristitianstad	Southern region		Kristianstad
Stud_860		Southern region		Lund
Stud_861		Southern region		Lund
Stud_862		Southern region		Lund
Stud_863		Southern region		Lund
Stud_864		Southern region		Lund
Stud_865		Southern region		Lund
Stud_866		Southern region		Lund
Stud_867	avd 56	Southern region		Lund
Stud_868	Avd 87 Onkologiska kliniken Division 36	Southern region		Lund
Stud_869	Avd 87, Onkologiska kliniken, Division 36, Universitetssjukhuset Lund	Southern region		Lund
Stud_870	BUS OP, USiL	Southern region		LUND
Stud_871	Hematolog	Southern region		Lund
Stud_872	Kanslichef Med fak	Southern region		Lund
Stud_873	Lundspecialisterna	Southern region		Lund
Stud_874	Lungspecialisterna	Southern region		Lund
Stud_875	Lungspecialisterna	Southern region		Lund
Stud_876	Lungspecialisterna	Southern region		Lund
Stud_877	Lungspecialisterna	Southern region		Lund
Stud_878	Lungspecialisterna	Southern region		Lund
Stud_879	Lungspecialisterna	Southern region		Lund
Stud_880	Lungspecialisterna	Southern region		Lund
Stud_881	Lungspecialisterna	Southern region		Lund
Stud_882	Lungspecialisterna	Southern region		Lund
Stud_883	Lungspecialisterna	Southern region		Lund
Stud_884	Lungspecialisterna	Southern region		Lund
Stud_885	Lungspecialisterna	Southern region		Lund
Stud_886	Lungspecialisterna	Southern region		Lund
Stud_887	Lungspecialisterna	Southern region		Lund
Stud_888	Lungspecialisterna	Southern region		Lund
Stud_889	Lungspecialisterna	Southern region		Lund
Stud_890	Lungspecialisterna	Southern region		Lund
Stud_891	Lungspecialisterna	Southern region		Lund
Stud_892	Lungspecialisterna	Southern region		Lund
Stud_893	Lungspecialisterna	Southern region		Lund
Stud_894	Lungspecialisterna	Southern region		Lund
Stud_895	Lungspecialisterna	Southern region		Lund
Stud_896	Lungspecialisterna	Southern region		Lund
Stud_897	Lungspecialisterna	Southern region		Lund
Stud_898	Lungspecialisterna	Southern region		Lund
Stud_899	Lungspecialisterna	Southern region		Lund
Stud_900	Lungspecialisterna	Southern region		Lund
Stud_901	Lungspecialisterna	Southern region		Lund
Stud_902	Lungspecialisterna	Southern region		Lund
Stud_903	Lungspecialisterna	Southern region		Lund
Stud_904	Lungspecialisterna	Southern region		Lund
Stud_905	Lungspecialisterna	Southern region		Lund
Stud_906	Lungspecialisterna	Southern region		Lund
Stud_907	Lungspecialisterna	Southern region		Lund
Stud_908	Lungspecialisterna	Southern region		Lund
Stud_909	Lungspecialisterna	Southern region		Lund
Stud_910	Lungspecialisterna	Southern region		Lund
Stud_911	Lungspecialisterna	Southern region		Lund
Stud_912	Lungspecialisterna Avdelning 1 / Lungmottagningen	Southern region		Lund
Stud_913	Onkologen avd 86	Southern region		Lund
Stud_914	Onkologkliniken USiL	Southern region		Lund
Stud_915	Patologi	Southern region		Lund
Stud_916	Radiofysik	Southern region		Lund
Stud_917	Sjukhus	Southern region		Lund
Stud_918	Skånes onkolgiska klinik	Southern region		Lund
Stud_919	Skånes Onkologiska klinik	Southern region		Lund
Stud_920	Ssk Lung- och allergi sjd avd 1	Southern region		Lund
Stud_921	Strålbehandlingen	Southern region		Lund
Stud_922	Strålbehandlingsavdelningen	Southern region		Lund
Stud_923		Southern region		Malmö
Stud_924	ASF Malmö	Southern region		Malmö
Stud_925	Avd 88 SOK Lund	Southern region		Malmö
Stud_926	Med 3 UMAS	Southern region		Malmö
Stud_927	Områdeschef, Skånes Onkologiska klinik	Southern region		Malmö
Stud_928	Onk 1, UMAS	Southern region		Malmö
Stud_929	Onk kliniken Malmö	Southern region		Malmö
Stud_930	Onk.klin Malmö	Southern region		Malmö
Stud_931	Onk.kliniken UMAS	Southern region		Malmö
Stud_932	Onkologen SOK	Southern region		Malmö
Stud_933	SOK, Malmö	Southern region		Malmö
Stud_934	Strålbehandlingen, SOK, SUS	Southern region		Malmö
Stud_935	Avd för sjukhusfysik	Southern region		Malmö
Stud_936		Southern region		Malmö Avd för sjukhusfysik
Stud_937	Adm chef ssk Trelleborg	Southern region		Trelleborg
Stud_938		Southern region		Växjö
Stud_939		Southern region	--	--
Stud_940		Southern region	--	--
Stud_941		Southern region	111 10	LUND
Stud_942	Nordic Drugs AB	Southern region	200 61	Limhamn
Stud_943	PAXXO	Southern region	202 11	MALMÖ
Stud_944		Southern region	205 01	Malmö
Stud_945	Anestesikliniken, UMAS	Southern region	205 01	Malmö
Stud_946		Southern region	205 02	Malmö
Stud_947		Southern region	205 02	Malmö
Stud_948	Cytostatikamottagningen i Malmö, SUS	Southern region	205 02	Malmö
Stud_949	Enheten för klinisk vårdutveckling, SUS Malmö	Southern region	205 02	Malmö
Stud_950	Kir klin mott, SUS Malmö	Southern region	205 02	Malmö
Stud_951	Malmö Hospice plan 2	Southern region	205 02	Malmö
Stud_952	Onkologen Malmö	Southern region	205 02	Malmö
Stud_953	Onkologen, UMAS	Southern region	205 02	Malmö
Stud_954	Onkologiska kliniken UMAS	Southern region	205 02	Malmö
Stud_955	RFA	Southern region	205 02	Malmö
Stud_956	RFA	Southern region	205 02	Malmö
Stud_957	RFA	Southern region	205 02	Malmö
Stud_958	RFA	Southern region	205 02	Malmö
Stud_959	RFA	Southern region	205 02	Malmö
Stud_960	SOK, Malmö	Southern region	205 02	Malmö
Stud_961	Staben Div Ca & blodsjd	Southern region	205 02	Malmö
Stud_962	Strålbeh	Southern region	205 02	Malmö
Stud_963	Strålbeh	Southern region	205 02	Malmö
Stud_964	Strålbeh	Southern region	205 02	Malmö
Stud_965	Strålbeh	Southern region	205 02	Malmö
Stud_966	Strålbeh	Southern region	205 02	Malmö
Stud_967	Strålbeh	Southern region	205 02	Malmö
Stud_968	Strålbeh	Southern region	205 02	Malmö
Stud_969	Strålbeh	Southern region	205 02	Malmö
Stud_970	Strålbeh	Southern region	205 02	Malmö
Stud_971	Strålbeh	Southern region	205 02	Malmö
Stud_972	Urolog mottagningen Malmö	Southern region	205 02	Malmö
Stud_973	Urolog mottagningen Malmö	Southern region	205 02	Malmö
Stud_974	Lunds Universitet Medicinsk strålningsfysik Universitetssjukhuset MAS	Southern region	205 02	Malmö
Stud_975	Staben för forskning och utveckling E-hälsa	Southern region	205 05	Malmö
Stud_976		Southern region	206 02	Malmö
Stud_977		Southern region	206 02	Malmö
Stud_978	Verksamhetsområde onkologi och strålningsfysik / avd 85	Southern region	21 30	Malmö
Stud_979	Strålbehandl L-10 USIL	Southern region	21 85	Lund
Stud_980	Onkologiska Kliniken, USiL	Southern region	210 85	Lund
Stud_981	Ssk Strålbehandlingen	Southern region	211 14	Malmö
Stud_982		Southern region	211 16	malmö
Stud_983		Southern region	211 19	Malmö
Stud_984	SOK SUS Malmö	Southern region	211 20	MALMÖ
Stud_985	Hematologi och kärlkliniken SUS Lund	Southern region	211 25	Malmö
Stud_986	Avd 4, Hematologen SUS i Lund	Southern region	211 28	MALMÖ
Stud_987	Hematologen Avd 4 SuS i Lund	Southern region	211 28	MALMÖ
Stud_988		Southern region	211 33	Malmö
Stud_989	Avd 88 SoK SuS i Lund	Southern region	211 33	MALMÖ
Stud_990	SUS SOK Malmö	Southern region	211 37	MALMÖ
Stud_991	Verksamhetsområde Onkologi och strålningsfysik/avd 86	Southern region	211 37	Malmö
Stud_992	Avd 4, Lund	Southern region	211 42	MALMÖ
Stud_993	Malmö Hospice Avd 3	Southern region	211 42	MALMÖ
Stud_994		Southern region	211 44	Malmö
Stud_995	SAH SOK Malmö	Southern region	211 48	MALMÖ
Stud_996	SOK Avd 86 SuS i Lund	Southern region	211 48	MALMÖ
Stud_997	Avd 51 Reumatologen SUS i Lund	Southern region	211 49	MALMÖ
Stud_998	Onkologen Usil strålbehandlingen	Southern region	211 50	Malmö
Stud_999	Skånes onkologiska klinik strålbehandlingen Lund	Southern region	211 52	Malmö
Stud_1000	Malmö	Southern region	211 57	MALMÖ
Stud_1001	MALMÖ	Southern region	212 13	MALMÖ
Stud_1002	Avd 3 Hematologen SuS i Lund	Southern region	212 14	MALMÖ
Stud_1003	Skånes Onkologiska klinik Malmö	Southern region	212 18	MALMÖ
Stud_1004	Verksamhetsområde Onkologi och strålningsfysik avd 86	Southern region	212 18	Malmö
Stud_1005	Skånes Onkologiska klinik UMAS Avd 1	Southern region	212 19	MALMÖ
Stud_1006		Southern region	212 23	Malmö
Stud_1007	Avd 64 BUS SUS Lund	Southern region	212 27	MALMÖ
Stud_1008	Hematologi och kärl avd 3 Lund	Southern region	212 29	Malmö
Stud_1009	Onk 87, SOK SUS	Southern region	212 30	Malmö
Stud_1010		Southern region	212 31	Malmö
Stud_1011	Hospice Avd 2, Malmö	Southern region	212 37	Malmö
Stud_1012		Southern region	212 38	MALMÖ
Stud_1013		Southern region	212 40	Malmö
Stud_1014	SUS SOK Avd 1 Malmö	Southern region	213 66	MALMÖ
Stud_1015	Strålbeh	Southern region	213 74	Malmö
Stud_1016		Southern region	214 22	Malmö
Stud_1017		Southern region	214 23	Malmö
Stud_1018	Avd 3 Hematologen SuS i Lund	Southern region	214 34	MALMÖ
Stud_1019	Barnonkologen avd 64 Lund	Southern region	214 36	Malmö
Stud_1020	SUS SOK Avd 1 Malmö	Southern region	214 36	MALMÖ
Stud_1021	Malmö Hospis, Onk klin SUS	Southern region	214 38	MALMÖ
Stud_1022	Avd 3 Hematologen SuS i Lund	Southern region	214 39	ESLÖV
Stud_1023	Hematologen Avd 4 SuS i Lund	Southern region	214 39	MALMÖ
Stud_1024	Avd 3 Hematologen SUS i Lund	Southern region	214 40	MALMÖ
Stud_1025	SOK	Southern region	214 40	Malmö
Stud_1026	Hematologi och Koagulationskliniken SuS i Lund	Southern region	214 41	MALMÖ
Stud_1027	USIL Onkologen Strålbehandlingen	Southern region	214 41	Malmö
Stud_1028	MBE SOK SUS i Lund	Southern region	214 42	MALMÖ
Stud_1029	Thiva USIL	Southern region	214 42	Malmö
Stud_1030	Malmö	Southern region	214 49	MALMÖ
Stud_1031	Avd 3 Hematologen SuS i Lund	Southern region	214 57	MALMÖ
Stud_1032	SOK SUS Malmö	Southern region	214 57	MALMÖ
Stud_1033		Southern region	214 58	Malmö
Stud_1034	Skånes Onkologiska klinik Lund avd 85	Southern region	214 58	malmö
Stud_1035	Högåkerringens vårdboende, Malmö	Southern region	214 59	Malmö
Stud_1036		Southern region	214 63	Malmö
Stud_1037	Brachyterapin Strålbehandlingen Lund	Southern region	214 63	Malmö
Stud_1038	Verksamhetsområde Onkologi och strålningsfysik / Avdelning 88	Southern region	214 66	Malmö
Stud_1039	strålbehandlingsavdelningen, UMAS	Southern region	214 67	Malmö
Stud_1040	Avdelning 86, SOK	Southern region	215 52	MALMÖ
Stud_1041	Avdelning 88 - VO onkologi och strålningsfysik, SUS Lund	Southern region	215 61	Malmö
Stud_1042	Strålbehandlingen Lund	Southern region	215 61	Malmö
Stud_1043	SUS SOK Avd 1 Malmö	Southern region	215 65	MALMÖ
Stud_1044	Hematologens Öppenvård	Southern region	215 69	MALMÖ
Stud_1045	Avd 3 Hematologen SuS i Lund	Southern region	215 70	MALMÖ
Stud_1046	Avd 3 hematologen SuS i Lund	Southern region	215 78	MALMÖ
Stud_1047	SUS Avd 87 SOK	Southern region	215 81	MALMÖ
Stud_1048	UMAS Hospice plan 3	Southern region	215 84	MALMÖ
Stud_1049		Southern region	215 85	Lund
Stud_1050	Cytostatikamottagningen Malmö SOK SUS	Southern region	216 14	LIMHAMN
Stud_1051	Avd 87 VO Onkologi och Strålningsfysik Lund	Southern region	216 15	Malmö
Stud_1052	SUS SOK Avd 1 Malmö	Southern region	216 17	LIMHAMN
Stud_1053	AK-mottagningen Hematologi och Koagulation SuS i Malmö	Southern region	216 18	LIMHAMN
Stud_1054		Southern region	216 22	Limhamn
Stud_1055		Southern region	217 41	Malmö
Stud_1056	SUS SOK Malmö	Southern region	217 42	MALMÖ
Stud_1057	LSS-boende inom psykiatrin	Southern region	217 43	Malmö
Stud_1058		Southern region	217 45	Malmö
Stud_1059	Skånes Onkologiska Klinik, Malmö	Southern region	217 46	Malmö
Stud_1060	Strålbehandlingen i Lund	Southern region	217 46	Malmö
Stud_1061	Onkologiska kliniken UMAS,	Southern region	217 48	Malmö
Stud_1062		Southern region	217 49	Malmö
Stud_1063		Southern region	217 49	Malmö
Stud_1064	Avd 87, SUS i Lund	Southern region	217 51	MALMÖ
Stud_1065	USiL Skånes Onkologiska klinik UMAS	Southern region	217 51	MALMÖ
Stud_1066	SOK avd 87 Lund	Southern region	217 54	MALMÖ
Stud_1067	MALMÖ Onkologen avd 1	Southern region	217 57	MALMÖ
Stud_1068	Skånes onkologiska klinik Strålbehandling, Lund	Southern region	217 58	Malmö
Stud_1069		Southern region	217 61	Malmö
Stud_1070		Southern region	217 61	Malmö
Stud_1071	Hematologi och Koagulationskliniken SuS i Lund	Southern region	217 61	MALMÖ
Stud_1072	Onkologen 88	Southern region	217 72	Malmö
Stud_1073	UMAS, Onkologen avd 1	Southern region	217 75	Malmö
Stud_1074		Southern region	218 31	Bunkeflostrand
Stud_1075	Cytostatikamottagningen SUS	Southern region	218 32	BUNKEFLOSTRAND
Stud_1076	Strålbehandlingsavd SUS	Southern region	218 36	Bunkeflostrand
Stud_1077	Hematologen Avd 2/3	Southern region	218 37	BUNKEFLOSTRAND
Stud_1078		Southern region	218 55	Klagshamn
Stud_1079	Cytostatika mott SOK Malmö	Southern region	218 55	KLAGSHAMN
Stud_1080		Southern region	220 20	Lund
Stud_1081		Southern region	221 85
Stud_1082	Radiofysik	Southern region	221 85	Lund
Stud_1083		Southern region	221 85	Lund
Stud_1084		Southern region	221 85	Lund
Stud_1085		Southern region	221 85	Lund
Stud_1086		Southern region	221 85	Lund
Stud_1087		Southern region	221 85	Lund
Stud_1088		Southern region	221 85	Lund
Stud_1089		Southern region	221 85	Lund
Stud_1090		Southern region	221 85	Lund
Stud_1091		Southern region	221 85	Lund
[truncated: 2,831 more rows]

## Sheet: ECTS
Course	N:o of participants	ECTS points
[truncated: 27 more rows]

[truncated: 1 more sheets: Teachers]
